# Supplementary material for: Tricyclo­hexyl(2,3-dibromo-3-phenyl­propionato-κO)tin(IV)
Source: Acta Crystallogr Sect E Struct Rep Online. 2009 Apr 8;65(Pt 5):m490. doi: 10.1107/S1600536809012240 (PMC2977555; doi:10.1107/S1600536809012240)
Supplement: Supplementary file 2 [file e-65-0m490-Isup2.hkl]

# 
# h,k,l, Fc-squared, Fo-squared, sigma(Fo-squared) and status flag 
# 
data_I
_shelx_title '  P21/c' 
_shelx_refln_list_code          4 
_shelx_F_calc_maximum      367.40 
_exptl_crystal_F_000      1352.00 
_reflns_d_resolution_high  0.7696 
 
loop_ 
 _symmetry_equiv_pos_as_xyz 
 'x, y, z' 
 '-x, y+1/2, -z+1/2' 
 '-x, -y, -z' 
 'x, -y-1/2, z-1/2' 
 
_cell_length_a    21.2359 
_cell_length_b     9.0837 
_cell_length_c    15.0550 
_cell_angle_alpha  90.000 
_cell_angle_beta  108.287 
_cell_angle_gamma  90.000 
 
_shelx_F_squared_multiplier     1.000 
 
loop_ 
 _refln_index_h 
 _refln_index_k 
 _refln_index_l 
 _refln_F_squared_calc 
 _refln_F_squared_meas 
 _refln_F_squared_sigma 
 _refln_observed_status 
   1   0   0     4919.76       -4.63      3.09 o 
   2   0   0    43264.95    43036.94    611.51 o 
   3   0   0     4064.46     4241.98     73.25 o 
   4   0   0    11360.71    10744.29    138.21 o 
   5   0   0      248.10      222.31     14.86 o 
   6   0   0    51794.63    53163.29    647.72 o 
   7   0   0       89.41       93.41     23.96 o 
   8   0   0     3344.19     3603.75     63.33 o 
   9   0   0    26289.60    25907.64    329.49 o 
  10   0   0     2727.23     2470.53     56.15 o 
  11   0   0       47.86       89.52     28.93 o 
  12   0   0     1371.65     1333.14     62.09 o 
  13   0   0     2433.37     2475.24     92.10 o 
  14   0   0     5377.86     5555.95    110.36 o 
  15   0   0       90.37      164.73     68.12 o 
  16   0   0      220.70      288.81     49.32 o 
  17   0   0    23356.60    24438.21    725.02 o 
  18   0   0     2628.20     3031.98    199.84 o 
  19   0   0    11162.87    11083.63    408.02 o 
  20   0   0      278.57      505.29    126.23 o 
  21   0   0     8388.09     9020.17    370.87 o 
  22   0   0     4049.37     4598.46    279.52 o 
  23   0   0    10294.21    11434.09    432.54 o 
  24   0   0      233.10      206.04    164.80 o 
  25   0   0      212.39      305.03    169.35 o 
  26   0   0     3264.09     3003.28    245.98 o 
   1   1   0      729.67      954.09     14.74 o 
   2   1   0    13906.16    14579.53    176.32 o 
   3   1   0    10472.81    11189.35    159.30 o 
   4   1   0     1238.17     1468.66     22.25 o 
   5   1   0     1829.80     1882.29     37.01 o 
   6   1   0     7656.78     7440.93     90.09 o 
   7   1   0       25.22       34.85     11.80 o 
   8   1   0     3773.40     4101.08     54.89 o 
   9   1   0       55.08       36.49     17.48 o 
  10   1   0      270.26      328.52     19.27 o 
  11   1   0    13766.68    13811.62    142.26 o 
  12   1   0     5601.21     5250.90     67.96 o 
  13   1   0        2.87       25.54     21.43 o 
  14   1   0      245.50      280.48     25.33 o 
  15   1   0     5258.20     5313.48     95.47 o 
  16   1   0      180.72      221.61     39.48 o 
  17   1   0     1343.63     1386.10     73.76 o 
  18   1   0      378.27      361.69     84.02 o 
  19   1   0        9.62      -84.16     89.91 o 
  20   1   0      273.56      181.57     94.73 o 
  21   1   0     1324.63     1312.14    120.06 o 
  22   1   0      325.15      414.67     97.93 o 
  23   1   0      912.91      887.15    116.72 o 
  24   1   0      207.46      431.77    191.24 o 
  25   1   0      300.29      530.23     94.25 o 
  26   1   0        0.08       11.44    101.83 o 
   0   2   0    26494.35    25147.46    642.30 o 
   1   2   0     2316.72     2088.02     29.74 o 
   2   2   0    25998.64    25534.35    304.35 o 
   3   2   0    19284.81    20785.86    251.28 o 
   4   2   0    23260.13    24694.65    298.60 o 
   5   2   0    17972.56    18235.05    325.64 o 
   6   2   0    28731.43    29670.91    360.89 o 
   7   2   0     8878.75     8503.15    107.32 o 
   8   2   0     2804.47     2900.03     53.46 o 
   9   2   0     5750.09     5921.75     86.51 o 
  10   2   0     1514.32     1424.89     43.00 o 
  11   2   0      250.43      349.16     28.25 o 
  12   2   0     1054.47     1029.25     38.61 o 
  13   2   0     1570.42     1659.87     51.51 o 
  14   2   0     2952.38     3014.91     65.66 o 
  15   2   0     3244.54     3306.11     71.01 o 
  16   2   0     2588.23     2583.93     66.56 o 
  17   2   0     6265.90     6206.04    112.19 o 
  18   2   0      820.76      956.87     56.06 o 
  19   2   0     8154.45     8105.24    156.33 o 
  20   2   0        1.70       65.60     81.96 o 
  21   2   0     5397.14     5574.62    156.17 o 
  22   2   0     1053.56     1251.26    127.02 o 
  23   2   0     4043.88     4343.95    149.01 o 
  24   2   0      615.86      750.06     96.82 o 
  25   2   0     2346.32     2491.73    163.25 o 
   1   3   0     1393.25     1286.55     27.90 o 
   2   3   0    11896.51    11354.95    127.26 o 
   3   3   0      708.19      657.47     28.73 o 
   4   3   0      255.00      172.82     16.84 o 
   5   3   0    14538.35    15748.36    199.19 o 
   6   3   0    20489.86    20530.44    256.21 o 
   7   3   0    12733.85    13040.37    177.43 o 
   8   3   0    28574.36    29506.85    364.81 o 
   9   3   0     6545.23     6385.41     85.12 o 
  10   3   0     3050.65     2994.31     61.63 o 
  11   3   0    32045.22    32658.42    341.42 o 
  12   3   0    16517.94    16762.22    190.78 o 
  13   3   0    10089.85     9677.34    143.67 o 
  14   3   0      162.01      174.09     34.42 o 
  15   3   0    15938.05    15423.86    184.88 o 
  16   3   0      124.17       69.44     40.20 o 
  17   3   0     4885.64     4792.86    100.46 o 
  18   3   0      137.25      123.91     49.06 o 
  19   3   0      259.88      162.73     50.80 o 
  20   3   0      614.57      673.77     60.12 o 
  21   3   0     1204.04     1257.34     82.70 o 
  22   3   0       54.89       57.68     76.44 o 
  23   3   0       15.36      -30.79     79.14 o 
  24   3   0       29.08     -126.85     84.56 o 
  25   3   0      751.63      990.27    134.56 o 
   0   4   0     3178.40     3191.17    103.54 o 
   1   4   0    10302.15    10187.97    131.60 o 
   2   4   0    21238.46    21908.76    238.65 o 
   3   4   0      161.19      241.34     17.66 o 
   4   4   0     3461.79     3544.10     54.32 o 
   5   4   0     1239.32     1208.95     36.66 o 
   6   4   0     2143.19     2360.84     52.73 o 
   7   4   0    11199.88    11242.04    154.48 o 
   8   4   0     3258.11     3156.19     68.21 o 
   9   4   0      596.06      562.94     35.07 o 
  10   4   0     2378.41     2501.07     65.70 o 
  11   4   0     5374.84     5250.75     88.65 o 
  12   4   0     2215.57     2338.46     68.65 o 
  13   4   0        6.76       -4.18     32.04 o 
  14   4   0       43.69       50.57     35.20 o 
  15   4   0     5331.31     5193.18    111.30 o 
  16   4   0     3559.51     3594.50    100.92 o 
  17   4   0       14.32      -31.21     55.40 o 
  18   4   0       17.53      -38.28     60.56 o 
  19   4   0     1574.73     1690.43     73.37 o 
  20   4   0        0.36      -26.09     58.91 o 
  21   4   0      853.92      855.26     69.27 o 
  22   4   0      506.53      586.11     82.29 o 
  23   4   0       12.19      -27.47    166.52 o 
  24   4   0     1060.43      986.04    134.18 o 
   1   5   0     2475.37     2337.30     47.34 o 
   2   5   0      445.35      430.97     24.30 o 
   3   5   0     1225.47     1333.53     39.21 o 
   4   5   0    24486.89    24410.52    301.20 o 
   5   5   0      680.24      656.34     27.93 o 
   6   5   0    10582.24    10395.10    145.63 o 
   7   5   0    10544.77    10495.06    149.40 o 
   8   5   0    28218.69    27399.59    345.84 o 
   9   5   0    13751.24    13417.76    186.83 o 
  10   5   0    23982.12    23843.33    310.11 o 
  11   5   0     6062.48     6099.66    116.17 o 
  12   5   0      792.36      839.88     48.67 o 
  13   5   0    17877.56    17072.23    225.19 o 
  14   5   0     2701.38     2652.63     74.10 o 
  15   5   0     3910.93     4040.81     93.56 o 
  16   5   0        3.75      -12.27     46.44 o 
  17   5   0     4413.20     4606.14    104.49 o 
  18   5   0      709.65      598.15     67.04 o 
  19   5   0     3625.35     3539.73    104.11 o 
  20   5   0       78.83       53.75     58.63 o 
  21   5   0      218.29      227.57     77.19 o 
  22   5   0     1270.86     1142.54    146.06 o 
  23   5   0       67.39       98.42    172.41 o 
   0   6   0     2206.35     2062.07     68.38 o 
   1   6   0      100.34       98.05     23.45 o 
   2   6   0     2244.74     2238.96     52.08 o 
   3   6   0       17.53       20.18     25.31 o 
   4   6   0     1548.47     1531.01     75.19 o 
   5   6   0      110.30       80.75     26.75 o 
   6   6   0     2374.35     2279.77     66.33 o 
   7   6   0       31.41       61.41     36.56 o 
   8   6   0     6217.20     6074.84    117.47 o 
   9   6   0       69.26      102.41     36.98 o 
  10   6   0      684.58      830.18     50.46 o 
  11   6   0       10.02       25.11     44.21 o 
  12   6   0     2215.09     1922.90     81.30 o 
  13   6   0     1483.11     1547.17     58.61 o 
  14   6   0     1180.16      868.93     53.18 o 
  15   6   0      425.33      277.74     48.91 o 
  16   6   0      105.05       70.75     55.30 o 
  17   6   0      167.50       94.85     59.26 o 
  18   6   0      764.42      681.03     72.57 o 
  19   6   0      925.87     1078.17    146.82 o 
  20   6   0       34.81      -32.10    102.68 o 
  21   6   0        1.60     -167.75    125.96 o 
  22   6   0       91.82      -74.83     95.43 o 
   1   7   0     6336.22     6108.98     94.17 o 
   2   7   0     1080.33     1114.11     44.62 o 
   3   7   0      109.85      123.27     30.10 o 
   4   7   0    14954.33    15015.46    200.80 o 
   5   7   0      128.41      100.96     32.14 o 
   6   7   0     5913.48     5998.48    117.42 o 
   7   7   0     1212.07     1146.58     53.10 o 
   8   7   0     3120.56     3382.35     89.78 o 
   9   7   0     3661.73     3458.21     92.44 o 
  10   7   0    10047.22     9348.19    171.80 o 
  11   7   0     1531.33     1559.20     73.95 o 
  12   7   0      558.63      487.80     82.27 o 
  13   7   0     9986.41    10802.54    179.66 o 
  14   7   0      164.70      201.03     56.51 o 
  15   7   0     5573.47     5879.84    129.44 o 
  16   7   0       78.96      -52.49     74.06 o 
  17   7   0     2075.94     1868.51    239.38 o 
  18   7   0      998.74     1012.22    132.95 o 
  19   7   0     1631.79     1364.27    112.20 o 
  20   7   0      279.20      395.42    184.84 o 
  21   7   0      190.31       42.26    129.20 o 
   0   8   0     3373.51     3321.24    100.00 o 
   1   8   0     2133.76     1990.85     58.90 o 
   2   8   0    13608.01    12832.28    391.69 o 
   3   8   0       13.84        7.84     34.07 o 
   4   8   0     6092.42     6045.66    103.53 o 
   5   8   0        2.59       -8.35     39.33 o 
   6   8   0      997.71      933.12     54.75 o 
   7   8   0     2391.06     2259.70     80.99 o 
   8   8   0     3500.88     3373.23     98.05 o 
   9   8   0      159.92      173.99     49.39 o 
  10   8   0      334.01      348.41     54.17 o 
  11   8   0      323.59      382.83     55.19 o 
  12   8   0      163.99      144.93     63.80 o 
  13   8   0      307.92      204.65     61.10 o 
  14   8   0      418.19      539.99     83.33 o 
  15   8   0     2790.10     3121.24    136.85 o 
  16   8   0      812.50      893.88     99.27 o 
  17   8   0      173.00      324.26     96.23 o 
  18   8   0       21.80       -1.42     95.81 o 
  19   8   0     2630.15     2416.11    179.37 o 
   1   9   0     1824.53     1905.99     92.80 o 
   2   9   0      163.91      146.79     58.48 o 
   3   9   0     7471.69     7447.40    170.81 o 
   4   9   0       17.99       19.40     40.24 o 
   5   9   0       36.79      -47.90     48.33 o 
   6   9   0     6216.30     6261.23    131.62 o 
   7   9   0      190.70      234.11     74.65 o 
   8   9   0      923.22      952.34     65.70 o 
   9   9   0      104.20      131.57     57.69 o 
  10   9   0       91.36      136.62     56.74 o 
  11   9   0      868.33      825.14     89.66 o 
  12   9   0     1806.55     1923.84    130.03 o 
  13   9   0       12.28      157.65     78.84 o 
  14   9   0      365.74      543.67     90.56 o 
  15   9   0      921.93     1083.68    104.43 o 
  16   9   0      332.09      213.68     94.88 o 
   0  10   0     8499.18     8219.64    267.51 o 
   1  10   0       64.37       50.83     76.96 o 
   2  10   0     5330.97     4888.66    249.44 o 
   3  10   0     1277.22     1494.60    109.04 o 
   4  10   0     2782.62     2857.80    159.57 o 
   5  10   0      713.12      702.96    110.72 o 
   6  10   0     1549.59     1581.82    130.58 o 
   7  10   0     1129.73     1159.46    100.49 o 
   8  10   0       40.15      125.54     81.74 o 
   9  10   0     1758.71     2073.51    226.76 o 
  10  10   0       13.25     -140.82    181.97 o 
  11  10   0       19.54      107.88    199.06 o 
  12  10   0      591.89      534.56    209.68 o 
  13  10   0        9.51       -8.80     84.66 o 
   1  11   0      525.73      545.48    119.29 o 
   2  11   0      119.75      139.61     65.53 o 
   3  11   0     1387.03     1396.00    114.11 o 
   4  11   0      185.56      267.98    115.78 o 
   5  11   0      154.13      285.36     94.63 o 
   6  11   0       99.41      178.38    204.15 o 
   7  11   0      444.30      787.63    219.16 o 
   8  11   0      132.91       89.83    186.89 o 
   9  11   0      440.80      618.78    202.44 o 
 -26   1   1     3246.64     3621.84    258.74 o 
 -25   1   1       81.56      -53.74     88.34 o 
 -24   1   1      843.44     1122.07    258.75 o 
 -23   1   1     1632.63     1477.69    127.90 o 
 -22   1   1     3195.30     3560.01    173.69 o 
 -21   1   1     1191.22      959.87    152.24 o 
 -20   1   1       24.54      -48.82     87.38 o 
 -19   1   1      236.81      266.17     69.69 o 
 -18   1   1     4074.06     3898.18    141.36 o 
 -17   1   1     1427.86     1432.29     62.24 o 
 -16   1   1      870.00      882.26     71.69 o 
 -15   1   1     4650.68     4764.07    103.90 o 
 -14   1   1    10275.50    10527.77    143.79 o 
 -13   1   1    11766.20    11684.11    155.51 o 
 -12   1   1    11826.76    11708.15    192.59 o 
 -11   1   1    10343.84     9773.28    175.92 o 
 -10   1   1      209.02      130.96     27.75 o 
  -9   1   1    65852.31    64390.12    714.00 o 
  -8   1   1    12958.01    12638.37    154.57 o 
  -7   1   1    22795.57    22448.35    256.44 o 
  -6   1   1     4438.19     4578.84     63.95 o 
  -5   1   1    76283.78    77223.23    938.23 o 
  -4   1   1     4818.36     4770.03     82.90 o 
  -3   1   1    37315.06    36974.40    346.49 o 
  -2   1   1    15669.81    15922.15    173.19 o 
  -1   1   1     6579.37     6563.40     82.56 o 
   0   1   1    41102.47    42836.01    394.53 o 
   1   1   1     1932.22     1901.35     41.63 o 
   2   1   1     5635.75     5439.85     79.92 o 
   3   1   1    18350.59    17294.52    443.40 o 
   4   1   1     8250.23     8305.94     98.63 o 
   5   1   1     1940.77     1739.36     46.65 o 
   6   1   1      141.19      115.43     21.95 o 
   7   1   1      190.13      221.18     15.71 o 
   8   1   1    32892.75    33580.55    341.29 o 
   9   1   1     8544.90     8713.08     95.53 o 
  10   1   1    19941.70    20096.05    198.90 o 
  11   1   1      575.56      694.77     26.01 o 
  12   1   1    16368.41    16187.47    167.01 o 
  13   1   1     3012.43     3299.34     57.85 o 
  14   1   1    35350.78    36452.23    377.19 o 
  15   1   1        1.58       75.53     49.74 o 
  16   1   1     8255.55     8434.38    206.86 o 
  17   1   1     8674.36     9114.83    155.44 o 
  18   1   1     9196.84     9397.28    254.77 o 
  19   1   1     5442.19     5872.57    199.68 o 
  20   1   1     1533.65     1450.95    120.31 o 
  21   1   1     2091.10     2292.99    135.92 o 
  22   1   1        2.14       92.51    105.07 o 
  23   1   1     1831.56     2018.00    139.56 o 
  24   1   1      108.71      150.13    117.32 o 
  25   1   1       20.77      188.72     93.47 o 
 -26   2   1      728.95      681.53    103.43 o 
 -25   2   1        3.99     -116.47     91.52 o 
 -24   2   1     2055.11     2303.83    123.11 o 
 -23   2   1      662.40      636.14    135.74 o 
 -22   2   1      400.70      569.93     87.80 o 
 -21   2   1     3067.38     3286.35    114.47 o 
 -20   2   1     8668.56     9012.61    170.13 o 
 -19   2   1       17.79      -18.56     45.62 o 
 -18   2   1      813.24      766.88     57.46 o 
 -17   2   1     4110.63     4205.95     90.94 o 
 -16   2   1     1029.96     1157.78     53.00 o 
 -15   2   1    11492.97    11438.19    160.79 o 
 -14   2   1    11970.12    11445.72    198.52 o 
 -13   2   1      356.98      310.98     40.17 o 
 -12   2   1      304.12      352.76     42.52 o 
 -11   2   1    13033.95    12891.38    185.35 o 
 -10   2   1      492.74      487.08     28.53 o 
  -9   2   1      169.76      267.03     23.54 o 
  -8   2   1      450.55      461.34     24.81 o 
  -7   2   1    12144.70    12203.46    177.08 o 
  -6   2   1    11436.33    11231.33    149.40 o 
  -5   2   1      241.75      237.98     17.13 o 
  -4   2   1      175.59      191.60     12.24 o 
  -3   2   1    19006.85    18634.84    224.81 o 
  -2   2   1      142.82      146.58     21.79 o 
  -1   2   1     3454.84     3240.56     41.21 o 
   0   2   1     7674.99     8205.40     91.12 o 
   1   2   1      455.09      393.11     19.84 o 
   2   2   1    78010.40    76999.93   1245.06 o 
   3   2   1    72414.54    71848.95    847.24 o 
   4   2   1     2070.01     2094.10     45.06 o 
   5   2   1     2582.60     2825.04     56.00 o 
   6   2   1    42565.45    41825.81    454.68 o 
   7   2   1     3874.82     4132.38     55.81 o 
   8   2   1    11427.53    10238.47    113.99 o 
   9   2   1     8405.52     8253.89     91.01 o 
  10   2   1      126.87       67.40     18.88 o 
  11   2   1     7195.17     7607.80     88.77 o 
  12   2   1     9134.06     9095.73    111.81 o 
  13   2   1      177.67      184.73     26.57 o 
  14   2   1      816.60      768.32     39.86 o 
  15   2   1      239.73      180.42     36.49 o 
  16   2   1      368.47      384.98     42.74 o 
  17   2   1     2121.37     2439.84     80.44 o 
  18   2   1       62.69       93.61     46.35 o 
  19   2   1     3598.96     3830.98    150.15 o 
  20   2   1     1702.21     1958.51    175.08 o 
  21   2   1      569.08      685.24     85.30 o 
  22   2   1       24.63       28.37     77.65 o 
  23   2   1      463.48      677.76    163.62 o 
  24   2   1      165.42       99.77    118.34 o 
  25   2   1     2732.43     3178.34    469.37 o 
 -25   3   1     1131.68     1106.99    105.69 o 
 -24   3   1     2065.40     2294.61    119.58 o 
 -23   3   1      274.93      206.55     74.53 o 
 -22   3   1      110.98      -21.62     68.13 o 
 -21   3   1       39.47       34.50     64.19 o 
 -20   3   1       28.79      -72.30     80.01 o 
 -19   3   1     2746.96     2444.94     90.50 o 
 -18   3   1      133.86       36.65     44.88 o 
 -17   3   1      841.72      807.17     53.10 o 
 -16   3   1     5339.24     5062.09    113.68 o 
 -15   3   1       51.19       68.21     37.62 o 
 -14   3   1     3398.56     3179.59     84.11 o 
 -13   3   1       11.10       48.52     35.16 o 
 -12   3   1     3016.18     2809.62     74.70 o 
 -11   3   1    15860.27    15958.82    252.15 o 
 -10   3   1     9155.35     9319.00    138.69 o 
  -9   3   1     3664.03     3680.24     71.13 o 
  -8   3   1     8726.01     8891.13    124.34 o 
  -7   3   1    39447.39    39040.07    808.54 o 
  -6   3   1     2238.51     2601.41     56.93 o 
  -5   3   1    17281.13    17976.63    260.72 o 
  -4   3   1      102.80      259.31     18.95 o 
  -3   3   1     4828.33     4743.06     67.69 o 
  -2   3   1    15777.45    14630.78    160.17 o 
  -1   3   1    27411.52    25848.94    278.14 o 
   0   3   1      337.46      461.46     14.67 o 
   1   3   1     6690.21     6787.94     88.47 o 
   2   3   1     2095.77     2305.25     35.70 o 
   3   3   1     4603.44     4347.59    134.44 o 
   4   3   1     3364.46     2863.61     61.85 o 
   5   3   1      115.56      268.23     38.27 o 
   6   3   1     3032.24     3110.04     74.52 o 
   7   3   1    25951.70    25323.90    324.08 o 
   8   3   1      945.09     1029.62     28.71 o 
   9   3   1     1448.91     1408.57     41.08 o 
  10   3   1    13494.61    13565.14    162.72 o 
  11   3   1      137.50      124.94     21.08 o 
  12   3   1    12993.49    12846.76    154.08 o 
  13   3   1       96.82      126.56     32.93 o 
  14   3   1      605.32      490.57     39.66 o 
  15   3   1     4857.38     4863.31     87.96 o 
  16   3   1     8374.13     8420.14    122.73 o 
  17   3   1      199.35      316.29     44.65 o 
  18   3   1      898.72      907.71     53.73 o 
  19   3   1     2783.09     2837.73     80.78 o 
  20   3   1      400.98      507.35     76.88 o 
  21   3   1     2535.24     2628.85    156.42 o 
  22   3   1      241.74      248.16     81.77 o 
  23   3   1       26.12       79.71    152.93 o 
  24   3   1      739.50      657.10    128.72 o 
 -25   4   1      175.57     -143.64    170.49 o 
 -24   4   1     2060.52     1977.23     99.69 o 
 -23   4   1       43.79       53.98    111.70 o 
 -22   4   1     6684.99     7062.44    159.43 o 
 -21   4   1      523.41      528.79     64.01 o 
 -20   4   1    10212.04    10315.92    167.79 o 
 -19   4   1     1095.33     1105.45     69.74 o 
 -18   4   1     2882.87     2848.91    135.17 o 
 -17   4   1     2420.84     2126.82     93.60 o 
 -16   4   1     6731.17     6380.43    128.97 o 
 -15   4   1     3116.02     3304.14    124.65 o 
 -14   4   1     2817.38     2547.19     78.64 o 
 -13   4   1    12963.32    13613.85    231.95 o 
 -12   4   1     1118.66     1071.04     47.52 o 
 -11   4   1     6444.58     6187.83    107.53 o 
 -10   4   1     1107.33     1171.32     53.05 o 
  -9   4   1     1323.47     1397.05     45.65 o 
  -8   4   1     2160.98     2331.28     63.26 o 
  -7   4   1       43.06       91.11     34.10 o 
  -6   4   1      154.99      113.67     25.17 o 
  -5   4   1     4515.05     4493.91     90.95 o 
  -4   4   1       36.57       67.59     21.81 o 
  -3   4   1    11725.87    12171.58    156.19 o 
  -2   4   1     2584.52     2209.94     38.66 o 
  -1   4   1    28612.57    27975.18    276.81 o 
   0   4   1    11004.50    10369.94    118.95 o 
   1   4   1    27553.92    25194.20    297.89 o 
   2   4   1     9902.16     9822.88    114.68 o 
   3   4   1    25172.67    25362.05    275.25 o 
   4   4   1    15259.09    14399.79    164.12 o 
   5   4   1     3173.62     3051.34     51.62 o 
   6   4   1    24930.14    23800.92    297.59 o 
   7   4   1     1918.61     1736.90     49.57 o 
   8   4   1    32224.84    32074.92    361.27 o 
   9   4   1     1112.12     1120.47     43.05 o 
  10   4   1    12509.08    12510.51    141.64 o 
  11   4   1     1411.04     1222.95     56.04 o 
  12   4   1     2902.59     2584.06     68.83 o 
  13   4   1        8.40        3.57     32.61 o 
  14   4   1     1661.78     1404.52     60.12 o 
  15   4   1       17.50      -20.07     38.95 o 
  16   4   1     2087.27     1758.73     61.43 o 
  17   4   1      284.20      248.90     55.78 o 
  18   4   1     2222.85     2107.37     70.24 o 
  19   4   1      263.62      262.04     59.96 o 
  20   4   1     1951.80     1898.46     96.00 o 
  21   4   1     1406.62     1627.95    136.36 o 
  22   4   1     3792.97     3889.90    199.74 o 
  23   4   1     1940.34     2147.53    155.74 o 
  24   4   1      369.05      483.27    130.78 o 
 -24   5   1      112.01      -21.97    133.89 o 
 -23   5   1        0.93      -86.32    186.99 o 
 -22   5   1      160.80       76.06     75.81 o 
 -21   5   1     1113.35     1151.90     97.98 o 
 -20   5   1        2.76       -2.80     66.85 o 
 -19   5   1     1133.76     1058.69     66.90 o 
 -18   5   1      305.48      216.06     53.44 o 
 -17   5   1       34.42       24.63     49.72 o 
 -16   5   1     2764.62     2590.35     80.31 o 
 -15   5   1      501.41      381.81     50.77 o 
 -14   5   1      157.53      255.55     45.44 o 
 -13   5   1      351.98      309.07     42.61 o 
 -12   5   1       83.37       68.83     36.03 o 
 -11   5   1       54.17      114.78     34.87 o 
 -10   5   1     5915.87     5517.87    112.85 o 
  -9   5   1      652.68      642.68     43.06 o 
  -8   5   1     2161.75     2171.11    113.76 o 
  -7   5   1     2617.34     2490.42     67.26 o 
  -6   5   1       24.75       23.11     27.77 o 
  -5   5   1       99.28      107.50     27.48 o 
  -4   5   1      237.90      372.11     25.56 o 
  -3   5   1     2082.76     1999.90     45.16 o 
  -2   5   1     5246.41     5403.81     99.25 o 
  -1   5   1       14.60       26.38     17.32 o 
   0   5   1       66.19       30.83     16.89 o 
   1   5   1     2239.92     2144.85     47.15 o 
   2   5   1     4756.88     4550.40     72.36 o 
   3   5   1      112.63      119.08     23.02 o 
   4   5   1      905.13      929.53     32.61 o 
   5   5   1      103.73      107.74     24.63 o 
   6   5   1     1680.10     1700.01     49.94 o 
   7   5   1     6743.35     6537.48    105.74 o 
   8   5   1      531.52      433.02     35.11 o 
   9   5   1       74.41      100.97     33.03 o 
  10   5   1      111.96       75.76     32.82 o 
  11   5   1      209.75      223.64     36.16 o 
  12   5   1     2975.45     2581.41     72.01 o 
  13   5   1     4287.72     3699.68     83.30 o 
  14   5   1      393.85      269.19     42.41 o 
  15   5   1      929.97      880.30     50.15 o 
  16   5   1      334.50      393.54     68.25 o 
  17   5   1       62.78       69.26     50.78 o 
  18   5   1      233.73      155.72     69.76 o 
  19   5   1        7.21      -51.06     67.35 o 
  20   5   1      511.14      573.27     80.41 o 
  21   5   1      228.48      232.12    111.18 o 
  22   5   1        1.88       41.21    150.49 o 
  23   5   1       86.24      -92.57    171.33 o 
 -22   6   1     6316.95     6677.48    244.25 o 
 -21   6   1      109.41      -44.58    202.75 o 
 -20   6   1     1677.94     1584.48    141.67 o 
 -19   6   1     3424.65     3695.09    118.63 o 
 -18   6   1     5550.58     5798.12    213.75 o 
 -17   6   1     5138.67     5454.78    189.44 o 
 -16   6   1     4034.92     4390.95    110.32 o 
 -15   6   1     4983.52     4657.96    123.18 o 
 -14   6   1        6.73       26.95     50.90 o 
 -13   6   1    17662.11    17098.93    245.87 o 
 -12   6   1     2053.62     1924.84     71.26 o 
 -11   6   1     1201.96     1183.91     58.39 o 
 -10   6   1      944.69      978.58     52.36 o 
  -9   6   1       12.81       43.93     37.44 o 
  -8   6   1     2281.08     2368.49     75.90 o 
  -7   6   1     1121.35     1192.15     51.76 o 
  -6   6   1      733.76      790.22     42.81 o 
  -5   6   1    13895.66    13569.36    212.05 o 
  -4   6   1    11209.50    10685.20    147.70 o 
  -3   6   1     5536.81     5347.48     86.50 o 
  -2   6   1      310.91      315.12     22.45 o 
  -1   6   1    10568.70    10507.31    127.21 o 
   0   6   1     5577.16     5436.27     99.70 o 
   1   6   1    26852.24    26302.66    412.47 o 
   2   6   1     2748.95     2851.08     60.53 o 
   3   6   1      740.66      745.44     38.78 o 
   4   6   1    38009.91    37042.49    401.73 o 
   5   6   1    17257.72    16862.42    197.08 o 
   6   6   1    18709.75    17939.22    236.34 o 
   7   6   1       45.13       95.35     32.76 o 
   8   6   1     4368.81     4160.09     85.35 o 
   9   6   1     3656.34     3830.40     78.42 o 
  10   6   1     7041.62     6875.67    112.25 o 
  11   6   1      456.03      315.71     40.42 o 
  12   6   1      902.63      999.52     52.14 o 
  13   6   1     6919.43     7033.44    119.95 o 
  14   6   1      505.43      694.71     49.93 o 
  15   6   1     1641.20     1280.59     61.31 o 
  16   6   1      213.94      145.00     63.31 o 
  17   6   1      270.08      319.59     73.72 o 
  18   6   1     5270.00     6005.30    191.75 o 
  19   6   1      125.68      118.22     89.20 o 
  20   6   1      487.89      512.83    120.70 o 
  21   6   1     1377.04     1101.42    113.29 o 
  22   6   1     2294.46     2321.53    169.01 o 
 -21   7   1      100.43       37.85    180.27 o 
 -20   7   1      127.82      -30.87     99.46 o 
 -19   7   1      110.93      141.64    106.47 o 
 -18   7   1      546.78      631.50     76.47 o 
 -17   7   1     1914.64     1990.07    114.74 o 
 -16   7   1     1272.03     1174.25     74.43 o 
 -15   7   1      486.49      557.00     63.18 o 
 -14   7   1      152.80      205.67     62.98 o 
 -13   7   1      607.74      572.83     60.11 o 
 -12   7   1      134.84      165.45     50.43 o 
 -11   7   1     2887.44     2957.85     94.41 o 
 -10   7   1     3458.10     3570.13     97.98 o 
  -9   7   1     1479.22     1411.19     61.29 o 
  -8   7   1     2267.73     2378.86     77.04 o 
  -7   7   1     8275.15     7923.46    144.81 o 
  -6   7   1       58.96       18.90     37.19 o 
  -5   7   1     3479.83     3479.63     85.09 o 
  -4   7   1      240.00      179.35     31.29 o 
  -3   7   1      232.14      268.52     26.52 o 
  -2   7   1     3128.38     3022.36     56.56 o 
  -1   7   1     6827.28     6910.42    104.18 o 
   0   7   1     1206.33     1302.38     45.23 o 
   1   7   1      160.39      140.80     28.95 o 
   2   7   1      372.55      280.54     34.85 o 
   3   7   1      448.47      403.96     32.63 o 
   4   7   1       13.06       52.42     31.40 o 
   5   7   1     1722.96     1590.93     54.05 o 
   6   7   1     3194.32     3190.66     90.37 o 
   7   7   1     1701.63     1624.21     68.08 o 
   8   7   1       11.75      -12.82     38.22 o 
   9   7   1      487.48      510.56     47.76 o 
  10   7   1     5786.93     5589.32    111.95 o 
  11   7   1        1.42        8.73     46.19 o 
  12   7   1     2095.17     2026.12     85.87 o 
  13   7   1        2.99       65.15     51.72 o 
  14   7   1      351.22      452.19     78.00 o 
  15   7   1      977.20     1082.73     94.61 o 
  16   7   1     4082.00     5117.54    214.76 o 
  17   7   1        9.30      -16.00     83.32 o 
  18   7   1      364.34      412.40    152.01 o 
  19   7   1      823.22      749.39    185.16 o 
  20   7   1      430.72      147.47    154.87 o 
 -19   8   1      669.29      515.82    107.92 o 
 -18   8   1     1778.98     1654.14    196.32 o 
 -17   8   1     1070.44     1090.40    107.45 o 
 -16   8   1       63.26      154.59     83.40 o 
 -15   8   1     3703.58     3936.94    117.03 o 
 -14   8   1        2.14       18.98     63.44 o 
 -13   8   1     1569.69     1625.25    113.17 o 
 -12   8   1      247.70      180.51     58.65 o 
 -11   8   1     1972.39     2079.45    138.18 o 
 -10   8   1     1611.12     1557.57     73.74 o 
  -9   8   1      856.54      985.73     60.64 o 
  -8   8   1     3165.33     3010.66     91.29 o 
  -7   8   1      564.46      638.16     52.50 o 
  -6   8   1     3127.37     2891.63     85.85 o 
  -5   8   1        5.60       44.12     41.24 o 
  -4   8   1     2082.56     2042.47     63.57 o 
  -3   8   1     5223.41     5244.12     95.75 o 
  -2   8   1      869.28     1021.39     66.39 o 
  -1   8   1     7555.29     7298.77    129.69 o 
   0   8   1     1149.99      927.56     67.34 o 
   1   8   1     3848.27     3635.94     76.59 o 
   2   8   1      651.40      680.49     48.92 o 
   3   8   1     4576.45     4350.40    127.02 o 
   4   8   1     2695.14     2939.40     71.57 o 
   5   8   1      308.82      318.84     38.84 o 
   6   8   1     3813.86     3908.17     97.56 o 
   7   8   1        8.34      -31.76     43.89 o 
   8   8   1     1253.94     1180.26     58.35 o 
   9   8   1      590.17      673.01     66.05 o 
  10   8   1     2183.71     2071.01    103.72 o 
  11   8   1     1806.79     1751.94     91.92 o 
  12   8   1      441.90      453.54    109.24 o 
  13   8   1      685.72      686.13     83.80 o 
  14   8   1      734.57      696.05     86.35 o 
  15   8   1     2195.21     2252.49    152.01 o 
  16   8   1      459.82      354.19     91.62 o 
  17   8   1      159.81      136.90    114.85 o 
  18   8   1     1625.27     1590.41    148.28 o 
 -17   9   1      245.09      113.28     95.65 o 
 -16   9   1     1474.98     1268.05    110.94 o 
 -15   9   1       90.01       78.82     86.85 o 
 -14   9   1      252.17      312.59     87.22 o 
 -13   9   1     1262.90     1371.50     79.17 o 
 -12   9   1      856.04      872.50     75.96 o 
 -11   9   1     3996.03     3891.31    132.86 o 
 -10   9   1     1673.37     1513.43     78.51 o 
  -9   9   1     3458.60     3576.27    107.51 o 
  -8   9   1      174.93      163.49     84.07 o 
  -7   9   1     9389.08     9572.86    178.21 o 
  -6   9   1       14.93       27.20     48.14 o 
  -5   9   1     3521.18     3659.66     92.73 o 
  -4   9   1      295.31      144.89     49.45 o 
  -3   9   1     3063.86     2951.91    121.03 o 
  -2   9   1     4347.74     4340.35    119.25 o 
  -1   9   1     3673.76     3435.18     90.34 o 
   0   9   1     1348.60     1505.24     79.16 o 
   1   9   1      150.54      140.53     57.79 o 
   2   9   1      449.20      438.90    128.00 o 
   3   9   1        6.05       36.88     54.00 o 
   4   9   1      341.41      338.65     60.47 o 
   5   9   1      182.40      237.78     56.34 o 
   6   9   1      883.20     1023.50     67.18 o 
   7   9   1     1476.80     1410.50     73.53 o 
   8   9   1      450.01      662.55     60.14 o 
   9   9   1       85.70       99.63     65.63 o 
  10   9   1     3058.40     3254.17    126.86 o 
  11   9   1        4.11       27.84     73.20 o 
  12   9   1     6952.45     6851.20    180.60 o 
  13   9   1      221.56      234.77     82.22 o 
  14   9   1     2005.40     2295.39    175.11 o 
  15   9   1     1057.25     1040.68    137.21 o 
  16   9   1     2920.92     3101.51    211.25 o 
 -14  10   1       67.66      -71.06     86.50 o 
 -13  10   1       42.91       60.73    130.04 o 
 -12  10   1     1801.77     1707.08    183.24 o 
 -11  10   1     1485.88     1237.81    115.92 o 
 -10  10   1      678.35      713.10     75.66 o 
  -9  10   1      152.72      125.58     73.74 o 
  -8  10   1     1085.85     1017.76    118.34 o 
  -7  10   1       99.92      183.48     95.11 o 
  -6  10   1     4454.29     4824.29    207.23 o 
  -5  10   1       55.88       79.92     92.83 o 
  -4  10   1        2.26      -44.36     97.46 o 
  -3  10   1      651.41      656.04     89.70 o 
  -2  10   1      958.16      973.78    121.25 o 
  -1  10   1       49.93      -20.14    115.51 o 
   0  10   1      483.03      526.06     67.08 o 
   1  10   1       29.51       32.32     78.13 o 
   2  10   1     1290.87     1239.02     77.85 o 
   3  10   1     1281.90     1253.26     78.41 o 
   4  10   1       78.12      203.92     60.88 o 
   5  10   1      227.51      354.75     84.94 o 
   6  10   1      391.13      493.15    189.80 o 
   7  10   1       23.87      167.02    161.73 o 
   8  10   1      395.56      423.81    177.34 o 
   9  10   1       93.29      318.09    177.19 o 
  10  10   1       72.12       37.14    172.54 o 
  11  10   1     2624.73     2229.26    252.49 o 
  12  10   1       95.97      488.87    209.18 o 
  13  10   1      426.23      377.00    210.47 o 
  -9  11   1     4111.92     4668.53    348.06 o 
  -7  11   1     2515.65     2619.17    174.75 o 
  -6  11   1      368.61      399.50    122.20 o 
  -5  11   1     3153.38     3213.74    182.89 o 
  -4  11   1      950.62     1066.23    132.54 o 
  -3  11   1     2400.63     2588.97    171.22 o 
  -2  11   1      197.25      165.37     93.12 o 
  -1  11   1        0.94       12.31     69.40 o 
   0  11   1     2226.81     2155.44    103.47 o 
   1  11   1       13.98        6.50     69.19 o 
   2  11   1      799.40      756.39     87.92 o 
   3  11   1     1257.56     1178.87    111.11 o 
   4  11   1      315.64      356.19    179.19 o 
   5  11   1     2081.87     2330.65    258.90 o 
   6  11   1      104.26      299.13    184.44 o 
   7  11   1      803.78      717.45    220.09 o 
   8  11   1     1648.29     1870.12    257.03 o 
 -26   0   2     1325.77     1698.18    213.45 o 
 -25   0   2       19.14      -50.81    140.75 o 
 -24   0   2     1382.57     1452.42    192.62 o 
 -23   0   2     1888.22     1660.06    191.11 o 
 -22   0   2     4148.83     5247.99    289.01 o 
 -21   0   2     6748.08     7423.29    328.64 o 
 -20   0   2     2036.01     1859.25    160.75 o 
 -19   0   2     2965.04     3320.47    207.71 o 
 -18   0   2    28385.03    29462.68    581.09 o 
 -17   0   2    10914.54    10971.97    264.46 o 
 -16   0   2    11162.04    11347.48    203.51 o 
 -15   0   2      908.57     1070.67    131.38 o 
 -14   0   2    37999.87    38760.04    583.22 o 
 -13   0   2     1720.24     1698.17     62.26 o 
 -12   0   2    62301.42    58982.21   1063.71 o 
 -11   0   2      167.86      289.18     43.97 o 
 -10   0   2     3488.77     3367.18    185.83 o 
  -9   0   2    26243.88    25598.92    663.01 o 
  -8   0   2    33881.29    36280.95    653.20 o 
  -7   0   2      488.34      712.22     60.02 o 
  -6   0   2    17663.22    18263.44    333.48 o 
  -5   0   2      547.35      499.53     26.69 o 
  -4   0   2    33645.28    36046.21    633.47 o 
  -3   0   2    10921.57    11583.30    208.03 o 
  -2   0   2     5368.35     6192.32    112.34 o 
  -1   0   2    22961.38    24519.10    733.50 o 
   0   0   2    40438.40    43420.35    585.04 o 
   1   0   2    29147.69    29089.16    394.32 o 
   2   0   2    42734.46    44287.52    740.38 o 
   3   0   2    29744.24    29625.56    501.28 o 
   4   0   2    24349.46    26551.99    452.25 o 
   5   0   2    80222.70    83485.82   1169.31 o 
   6   0   2     5134.20     4953.98     88.80 o 
   7   0   2    15908.39    16064.04    242.84 o 
   8   0   2    24984.26    24063.83    354.48 o 
   9   0   2    67487.97    66712.37   1140.25 o 
  10   0   2     6510.93     6541.26    121.37 o 
  11   0   2    25702.97    25378.48    379.09 o 
  12   0   2     2747.88     3064.26     91.06 o 
  13   0   2      460.36      570.59     45.02 o 
  14   0   2    13756.31    14581.05    301.19 o 
  15   0   2     3450.67     3745.00     98.34 o 
  16   0   2       25.71       70.71     62.23 o 
  17   0   2     1393.48     1411.77    152.79 o 
  18   0   2      344.29      333.22    130.98 o 
  19   0   2     2814.93     3303.11    235.42 o 
  20   0   2       46.81      -79.37    114.11 o 
  21   0   2       40.49       89.92    127.50 o 
  22   0   2     4967.39     5194.96    284.04 o 
  23   0   2      735.52     1144.78    171.37 o 
  24   0   2     1690.70     1598.57    205.80 o 
  25   0   2       12.09      -49.72    172.58 o 
 -26   1   2        4.27       32.69     89.99 o 
 -25   1   2      552.08      560.35     93.87 o 
 -24   1   2      494.24      747.96    179.74 o 
 -23   1   2     1259.49     1720.58    200.28 o 
 -22   1   2       52.70       30.17     98.19 o 
 -21   1   2      325.71      341.62     77.26 o 
 -20   1   2      953.13      928.54     83.59 o 
 -19   1   2       61.03       28.77     63.15 o 
 -18   1   2       77.04       36.86     72.81 o 
 -17   1   2       85.60       65.28     43.42 o 
 -16   1   2      129.06       80.40     40.80 o 
 -15   1   2     1766.60     1843.42     67.39 o 
 -14   1   2     2464.63     2417.01     58.44 o 
 -13   1   2     2303.21     2321.38     61.02 o 
 -12   1   2     2741.88     2766.66     56.77 o 
 -11   1   2        7.46       17.43     18.38 o 
 -10   1   2     3262.63     3302.93     56.91 o 
  -9   1   2      180.86      228.83     38.31 o 
  -8   1   2     1429.71     1619.87     43.65 o 
  -7   1   2    19950.00    20614.81    234.39 o 
  -6   1   2    30619.97    32572.50    335.95 o 
  -5   1   2     3453.06     3826.72     52.45 o 
  -4   1   2    11576.42    12134.96    123.60 o 
  -3   1   2    82532.74    87036.70    963.55 o 
  -2   1   2     3294.85     3265.05     40.84 o 
  -1   1   2     8684.10     9252.63    115.75 o 
   0   1   2    13149.85    13502.39    192.65 o 
   1   1   2    37379.45    39313.23    550.04 o 
   2   1   2    12283.14    11713.60    129.65 o 
   3   1   2     2629.48     2778.30     40.08 o 
   4   1   2      318.19      427.38     19.49 o 
   5   1   2       86.55       42.63     14.66 o 
   6   1   2      866.98      639.76     24.91 o 
   7   1   2      605.33      586.23     31.88 o 
   8   1   2      578.62      598.55     24.30 o 
   9   1   2     1025.32      876.27     33.21 o 
  10   1   2     5752.23     5278.23     72.98 o 
  11   1   2     6057.03     5734.47     79.16 o 
  12   1   2        7.94      -21.08     26.18 o 
  13   1   2      371.66      390.51     30.69 o 
  14   1   2     1436.80     1556.54     47.41 o 
  15   1   2      427.67      395.41     54.50 o 
  16   1   2     4523.39     4694.80    105.81 o 
  17   1   2     2678.62     2873.76     90.04 o 
  18   1   2        4.70       85.86     77.74 o 
  19   1   2      211.97      175.64     93.30 o 
  20   1   2     2193.86     2308.26    139.24 o 
  21   1   2      111.03      116.77    136.43 o 
  22   1   2      100.80        1.55    105.18 o 
  23   1   2        1.83       80.15    113.75 o 
  24   1   2       39.66        9.40    105.59 o 
  25   1   2      230.99      274.45    120.79 o 
 -26   2   2       98.82       91.07     91.74 o 
 -25   2   2      587.40      648.77     96.07 o 
 -24   2   2       81.77      214.35    102.08 o 
 -23   2   2     1330.91     1497.27     89.56 o 
 -22   2   2      142.95       57.48     63.64 o 
 -21   2   2     1961.89     2190.86    186.09 o 
 -20   2   2     3256.15     3399.33    108.41 o 
 -19   2   2     3037.69     3056.32     86.55 o 
 -18   2   2     8072.65     8041.00    131.82 o 
 -17   2   2     1944.84     1872.98     65.86 o 
 -16   2   2    17830.30    17626.96    341.58 o 
 -15   2   2      130.15      116.78     43.06 o 
 -14   2   2    21702.32    21644.29    297.19 o 
 -13   2   2        3.20      -37.63     33.09 o 
 -12   2   2    12864.52    13239.15    249.26 o 
 -11   2   2      709.86      680.25     35.66 o 
 -10   2   2    18003.08    18509.60    246.46 o 
  -9   2   2     4638.05     4864.36     82.36 o 
  -8   2   2     5871.48     6301.51     95.99 o 
  -7   2   2     6873.29     6963.44    100.98 o 
  -6   2   2     2647.68     2609.96     35.02 o 
  -5   2   2       26.70       38.05     14.30 o 
  -4   2   2     4558.40     4748.64     54.42 o 
  -3   2   2      193.79      208.12     16.28 o 
  -2   2   2     4254.00     4624.47     65.26 o 
  -1   2   2     1798.36     1728.82     25.22 o 
   0   2   2       28.48       52.54      8.29 o 
   1   2   2    37907.86    38736.04    451.19 o 
   2   2   2     6705.78     6508.68     77.49 o 
   3   2   2    45893.85    46939.35    524.05 o 
   4   2   2     6701.84     6996.04     79.79 o 
   5   2   2    98864.60   101161.93   1363.82 o 
   6   2   2        3.24       39.67     15.49 o 
   7   2   2    47854.51    47549.72    466.97 o 
   8   2   2       64.00       51.50     16.51 o 
   9   2   2    12303.99    12245.87    152.71 o 
  10   2   2     4025.83     3708.76     62.03 o 
  11   2   2     6130.06     6089.13     77.51 o 
  12   2   2     6924.12     6526.83     83.54 o 
  13   2   2     1451.44     1389.32     40.61 o 
  14   2   2     4028.04     4161.68     85.50 o 
  15   2   2      267.58      279.90     42.80 o 
  16   2   2     2429.29     2414.40     74.79 o 
  17   2   2       22.62       99.03     45.81 o 
  18   2   2        8.01       -5.68     46.63 o 
  19   2   2      684.97      740.97     78.39 o 
  20   2   2      232.02      189.29     69.56 o 
  21   2   2      911.88      958.62     90.28 o 
  22   2   2     1484.28     1445.03    165.61 o 
  23   2   2      147.59       -9.50    107.19 o 
  24   2   2     2622.23     2563.37    166.58 o 
 -26   3   2      876.43      861.22    105.79 o 
 -25   3   2     2276.15     2448.89    111.21 o 
 -24   3   2     2259.88     2436.43    104.77 o 
 -23   3   2     2868.17     2930.27    111.72 o 
 -22   3   2     1482.53     1270.31     83.12 o 
 -21   3   2      108.00     -101.15     72.92 o 
 -20   3   2     3847.91     4011.24    100.90 o 
 -19   3   2     2138.56     2113.70    116.01 o 
 -18   3   2      455.77      434.49     58.59 o 
 -17   3   2       78.64        5.67     41.54 o 
 -16   3   2       23.46      -16.92     41.98 o 
 -15   3   2      235.44      286.70     44.97 o 
 -14   3   2      178.40      225.73     40.28 o 
 -13   3   2      199.32      139.65     34.24 o 
 -12   3   2    12430.11    12272.14    190.66 o 
 -11   3   2      170.26      177.31     29.98 o 
 -10   3   2    16639.58    16632.61    225.03 o 
  -9   3   2     3984.04     4079.35     74.68 o 
  -8   3   2     4199.48     3944.60     59.29 o 
  -7   3   2    15455.67    16168.23    188.21 o 
  -6   3   2    62251.97    66895.44    714.30 o 
  -5   3   2     3061.02     3090.56     46.80 o 
  -4   3   2    13393.80    13947.96    206.58 o 
  -3   3   2    55122.89    55068.26    589.80 o 
  -2   3   2     8982.40     8115.60     86.94 o 
  -1   3   2    35259.07    35343.00    440.95 o 
   0   3   2     6440.10     6235.60     78.00 o 
   1   3   2     2346.76     2308.18     44.54 o 
   2   3   2      162.85      234.58     16.11 o 
   3   3   2    13470.98    13291.22    196.91 o 
   4   3   2       79.51       79.65     14.76 o 
   5   3   2     2760.97     2777.59     45.20 o 
   6   3   2     3792.73     3995.18     66.21 o 
   7   3   2     1374.45     1426.24     41.39 o 
   8   3   2      142.10      196.73     20.83 o 
   9   3   2      245.19      203.61     24.65 o 
  10   3   2     1265.90     1407.13     43.81 o 
  11   3   2     8966.33     8936.59    123.06 o 
  12   3   2      147.73      104.10     32.47 o 
  13   3   2     7797.63     8021.63    113.32 o 
  14   3   2     3264.18     3055.86     71.61 o 
  15   3   2     2093.00     1961.28     61.42 o 
  16   3   2    13446.60    13472.90    171.83 o 
  17   3   2     4098.72     3873.20     91.69 o 
  18   3   2     2365.60     2358.53     78.85 o 
  19   3   2       74.63       26.03     53.46 o 
  20   3   2     4994.51     5203.76    203.66 o 
  21   3   2      324.25      136.41     98.39 o 
  22   3   2     2987.00     3262.11    183.91 o 
  23   3   2      109.63      -22.56    114.21 o 
  24   3   2      895.57      801.75    138.75 o 
 -25   4   2      707.60      679.76    104.64 o 
 -24   4   2      747.88      686.67    133.92 o 
 -23   4   2      239.64       38.00     85.63 o 
 -22   4   2        6.87      -87.23     66.57 o 
 -21   4   2        3.75      -58.19     57.37 o 
 -20   4   2     1646.30     1847.50    101.04 o 
 -19   4   2     1671.39     1928.55     73.36 o 
 -18   4   2     1328.00     1286.75     63.64 o 
 -17   4   2      439.81      398.18     54.43 o 
 -16   4   2     6123.40     6168.30    125.06 o 
 -15   4   2     1025.59      903.97     53.44 o 
 -14   4   2     2589.97     2597.07     77.08 o 
 -13   4   2     1084.18     1037.08     49.62 o 
 -12   4   2       93.09      123.26     32.82 o 
 -11   4   2    14494.80    14487.44    203.69 o 
 -10   4   2    17419.17    17181.97    232.42 o 
  -9   4   2      177.53      199.86     21.85 o 
  -8   4   2      897.67      919.06     33.75 o 
  -7   4   2     8117.29     8630.76    123.63 o 
  -6   4   2     1239.84     1358.70     42.00 o 
  -5   4   2     4034.53     4304.50     63.00 o 
  -4   4   2      771.00     1007.72     34.91 o 
  -3   4   2     1735.72     1738.22     38.15 o 
  -2   4   2    23453.31    22773.67    262.12 o 
  -1   4   2     5843.26     5589.22     61.69 o 
   0   4   2      855.66      967.51     26.39 o 
   1   4   2     4065.82     4084.93     61.32 o 
   2   4   2      824.24      940.67     52.86 o 
   3   4   2     3468.37     3466.05     58.31 o 
   4   4   2     6799.91     6916.46     83.87 o 
   5   4   2     1917.40     2004.54     40.42 o 
   6   4   2     6862.31     6902.20     97.30 o 
   7   4   2    20852.95    20897.57    243.85 o 
   8   4   2     1506.16     1585.99     47.59 o 
   9   4   2        1.12       24.23     21.51 o 
  10   4   2     2100.41     1833.94    100.50 o 
  11   4   2       78.12      -22.32     28.33 o 
  12   4   2     4106.60     4520.19    105.71 o 
  13   4   2     1325.90     1279.92     82.72 o 
  14   4   2       62.61        1.02     35.48 o 
  15   4   2     5427.03     4997.19    116.67 o 
  16   4   2     2321.99     2152.07     79.31 o 
  17   4   2       95.60       87.37     75.75 o 
  18   4   2        1.24      -24.26     56.42 o 
  19   4   2      416.94      302.54     68.70 o 
  20   4   2      855.73      985.20     82.00 o 
  21   4   2     2083.56     2201.34    151.75 o 
  22   4   2      133.10      296.00    133.16 o 
  23   4   2        6.79     -170.17    195.28 o 
 -24   5   2      523.82      433.96    142.54 o 
 -23   5   2      811.55      580.69    133.13 o 
 -22   5   2     5728.03     6065.86    209.15 o 
 -21   5   2     2126.78     2262.32    146.10 o 
 -20   5   2     2354.37     2395.87    124.46 o 
 -19   5   2       16.44      -82.39     59.82 o 
 -18   5   2      972.46      917.14     68.53 o 
 -17   5   2      473.14      484.72     55.19 o 
 -16   5   2     2878.67     2914.66     89.60 o 
 -15   5   2      936.37      913.25     56.18 o 
 -14   5   2     8171.53     8071.37    140.73 o 
 -13   5   2     4305.05     4210.72     92.10 o 
 -12   5   2     7003.97     6903.83    119.53 o 
 -11   5   2       23.44        9.88     33.52 o 
 -10   5   2    15623.83    15675.68    191.37 o 
  -9   5   2     1392.13     1410.45     51.86 o 
  -8   5   2    38401.32    37848.80    473.42 o 
  -7   5   2        9.11       21.88     27.33 o 
  -6   5   2     7591.22     7154.49    109.85 o 
  -5   5   2    29975.45    30303.31    382.95 o 
  -4   5   2    29161.05    28358.20    315.78 o 
  -3   5   2    13819.10    13479.55    132.90 o 
  -2   5   2     8331.36     8528.16     97.13 o 
  -1   5   2    17702.08    17169.96    191.08 o 
   0   5   2      390.02      437.03     30.64 o 
   1   5   2    41715.66    41186.07    406.38 o 
   2   5   2     6565.57     6863.25     92.08 o 
   3   5   2     2550.59     2041.21    155.80 o 
   4   5   2     5219.17     4911.58     78.00 o 
   5   5   2     6115.85     5835.90     90.09 o 
   6   5   2     1933.43     1864.07     75.37 o 
   7   5   2      111.25      170.59     26.53 o 
   8   5   2      127.71      145.76     28.60 o 
   9   5   2    16855.25    16264.28    574.17 o 
  10   5   2      325.07      295.81     34.87 o 
  11   5   2      544.08      615.87     55.60 o 
  12   5   2     6946.25     6267.42    161.19 o 
  13   5   2    10574.24    10101.53    174.55 o 
  14   5   2     1870.21     1737.70     77.19 o 
  15   5   2     7845.74     7504.49    135.08 o 
  16   5   2     3538.84     3803.69    102.37 o 
  17   5   2      833.68     1013.50     68.95 o 
  18   5   2    10319.77    10831.57    178.45 o 
  19   5   2     2524.57     2863.15    101.40 o 
  20   5   2     3479.56     3407.07    210.85 o 
  21   5   2       68.85      -23.04     87.01 o 
  22   5   2     5373.41     5747.82    282.77 o 
 -23   6   2       19.00     -174.76    116.50 o 
 -22   6   2      181.29       18.86     99.53 o 
 -21   6   2       78.71        7.25     73.69 o 
 -20   6   2      809.50      717.53     80.82 o 
 -19   6   2        7.49      -24.85     64.32 o 
 -18   6   2      224.25      145.13     62.26 o 
 -17   6   2      220.68      226.52     68.34 o 
 -16   6   2      838.88      765.02     70.97 o 
 -15   6   2        4.14      -50.30     54.27 o 
 -14   6   2     3915.12     3644.84    106.20 o 
 -13   6   2      127.31       -7.23     49.32 o 
 -12   6   2      652.46      753.58     54.78 o 
 -11   6   2        0.98       24.34     41.60 o 
 -10   6   2      598.04      608.96     49.04 o 
  -9   6   2       26.50       42.48     32.67 o 
  -8   6   2      848.33      858.86     42.30 o 
  -7   6   2     1720.69     1671.18     56.45 o 
  -6   6   2     1068.22     1051.43     43.63 o 
  -5   6   2     1069.72     1062.45     42.97 o 
  -4   6   2     3019.10     2913.31     66.77 o 
  -3   6   2      450.28      455.88     22.68 o 
  -2   6   2      231.92      304.50     27.08 o 
  -1   6   2      864.59      817.24     33.67 o 
   0   6   2     1034.08     1074.20     32.63 o 
   1   6   2     4007.76     4065.22     61.46 o 
   2   6   2       14.18       -4.66     26.79 o 
   3   6   2      582.23      571.45     32.04 o 
   4   6   2       13.65       17.30     24.81 o 
   5   6   2     4123.33     3861.37     83.38 o 
   6   6   2      486.61      383.32     35.13 o 
   7   6   2     2836.62     2718.91     80.24 o 
   8   6   2      101.64       70.74     48.10 o 
   9   6   2      147.21       96.43     53.66 o 
  10   6   2      267.01      153.62     59.87 o 
  11   6   2     1603.61     1461.65     68.47 o 
  12   6   2      107.47       66.12     35.98 o 
  13   6   2      772.33      520.20     66.00 o 
  14   6   2       13.91        9.89     62.58 o 
  15   6   2       95.87      -36.03     61.24 o 
  16   6   2        3.05      -66.16     57.66 o 
  17   6   2      657.43      814.90     83.38 o 
  18   6   2       76.83       51.13     67.21 o 
  19   6   2       27.67      -77.54     98.98 o 
  20   6   2       63.17       43.36    216.25 o 
  21   6   2       86.04       -5.28    120.87 o 
 -21   7   2      385.74      199.52    112.78 o 
 -20   7   2      950.04      908.63    142.94 o 
 -19   7   2      981.60     1071.42     85.72 o 
 -18   7   2     2572.34     2809.14    106.49 o 
 -17   7   2      720.80      523.80     75.35 o 
 -16   7   2     1504.82     1445.95     83.99 o 
 -15   7   2      915.73      840.46     73.06 o 
 -14   7   2     1128.46     1223.91     74.14 o 
 -13   7   2     5455.87     5564.14    133.46 o 
 -12   7   2      229.84      325.20     53.00 o 
 -11   7   2       25.81       83.13     46.71 o 
 -10   7   2     3227.06     2948.05    108.14 o 
  -9   7   2      919.05      938.58     52.91 o 
  -8   7   2     9700.30     9867.84    181.96 o 
  -7   7   2      136.27      143.35     38.50 o 
  -6   7   2     2165.48     2247.85     67.91 o 
  -5   7   2    11537.68    11300.41    167.16 o 
  -4   7   2    17346.95    17601.72    241.07 o 
  -3   7   2     7859.37     7753.01    108.87 o 
  -2   7   2     3345.61     3357.67    131.35 o 
  -1   7   2     9169.19     8539.81    113.64 o 
   0   7   2      620.94      581.93     29.47 o 
   1   7   2    13890.35    13539.70    215.56 o 
   2   7   2       86.58      130.08     30.92 o 
   3   7   2      808.87      798.15     38.57 o 
   4   7   2     5653.29     5588.49     91.67 o 
   5   7   2      553.71      538.02     34.12 o 
   6   7   2     2575.07     2580.03     59.81 o 
   7   7   2        5.35       22.69     34.25 o 
   8   7   2      559.69      644.28     54.29 o 
   9   7   2     5324.29     5140.02    115.66 o 
  10   7   2     2475.27     2582.87     91.30 o 
  11   7   2     2077.80     1887.31     86.89 o 
  12   7   2      517.34      655.92     65.03 o 
  13   7   2     5606.74     5658.80    136.27 o 
  14   7   2      858.23     1070.89     92.14 o 
  15   7   2     7417.04     8169.72    173.35 o 
  16   7   2      269.06      187.27    120.30 o 
  17   7   2      242.83      370.42    149.91 o 
  18   7   2     4344.26     3800.50    197.22 o 
  19   7   2      406.46      149.84     99.38 o 
  20   7   2      976.66      912.90    181.91 o 
 -19   8   2     1109.36     1011.78    107.27 o 
 -18   8   2      465.17      530.32     81.27 o 
 -17   8   2       12.48      -18.12     68.43 o 
 -16   8   2     5061.70     5747.51    156.81 o 
 -15   8   2      996.49     1105.50     78.64 o 
 -14   8   2     3379.00     3711.92    118.94 o 
 -13   8   2       14.64       51.92     59.31 o 
 -12   8   2     1983.92     1742.26    122.05 o 
 -11   8   2     1265.66     1378.53     71.74 o 
 -10   8   2     9087.29     9281.71    174.92 o 
  -9   8   2      884.46      860.65     60.42 o 
  -8   8   2      862.64      886.74     58.79 o 
  -7   8   2      269.78      318.04     43.20 o 
  -6   8   2      123.34       58.83     41.44 o 
  -5   8   2      224.85      196.12     40.02 o 
  -4   8   2       33.10        1.53     38.13 o 
  -3   8   2     4598.56     4350.57     90.61 o 
  -2   8   2     3811.32     3676.02     83.59 o 
  -1   8   2      403.26      483.28     42.13 o 
   0   8   2      227.86      249.24     39.25 o 
   1   8   2     5535.39     5402.99    117.15 o 
   2   8   2      384.93      403.32     51.67 o 
   3   8   2     5395.84     5309.69     90.46 o 
   4   8   2     1215.07     1203.26     53.94 o 
   5   8   2     1279.68     1293.36     49.26 o 
   6   8   2     1316.72     1221.41     73.12 o 
   7   8   2    14846.85    14178.39    189.41 o 
   8   8   2       12.80       27.19     42.24 o 
   9   8   2     3326.50     3020.43     98.95 o 
  10   8   2     1331.15     1405.93     84.92 o 
  11   8   2     1518.62     1691.70    140.38 o 
  12   8   2     2099.61     2101.27    107.26 o 
  13   8   2     3831.21     4104.16    146.18 o 
  14   8   2       23.93      -63.72     77.94 o 
  15   8   2        2.19       72.93     87.87 o 
  16   8   2      716.27      520.89     99.64 o 
  17   8   2      242.64       26.55     93.03 o 
  18   8   2        3.84      -34.56    132.80 o 
 -17   9   2      378.42      322.14    101.21 o 
 -16   9   2       86.54       94.09     92.48 o 
 -15   9   2     2281.27     2547.04    183.47 o 
 -14   9   2      417.95      387.57     72.82 o 
 -13   9   2      451.60      355.10     70.60 o 
 -12   9   2      463.08      430.99     83.74 o 
 -11   9   2     1978.86     1871.99     86.33 o 
 -10   9   2     1307.35     1482.20     76.92 o 
  -9   9   2     1017.93     1023.74     69.09 o 
  -8   9   2      535.71      501.34     58.19 o 
  -7   9   2      122.75       83.57     49.72 o 
  -6   9   2     3166.41     3213.34     97.32 o 
  -5   9   2      123.80      128.96     48.31 o 
  -4   9   2        3.03      -60.00     52.98 o 
  -3   9   2     2575.10     2450.90     91.57 o 
  -2   9   2       17.04      -41.06     41.62 o 
  -1   9   2     1790.25     1694.99     66.03 o 
   0   9   2       28.14      -59.65     39.76 o 
   1   9   2       35.42       76.20     43.08 o 
   2   9   2     2232.54     2247.98     85.14 o 
   3   9   2     1654.17     1810.27     82.95 o 
   4   9   2     1209.19     1130.70     68.38 o 
   5   9   2        9.26       17.50     53.73 o 
   6   9   2     4492.61     5002.49    298.32 o 
   7   9   2      790.53      930.58    171.00 o 
   8   9   2     2479.38     2263.55    212.94 o 
   9   9   2       10.23       54.30    149.41 o 
  10   9   2       68.03       42.33     72.90 o 
  11   9   2     2526.45     2775.51    167.04 o 
  12   9   2      937.00     1048.92     95.80 o 
  13   9   2      587.58      432.25    118.49 o 
  14   9   2      246.07      182.43     91.43 o 
  15   9   2      631.22      605.69    141.90 o 
 -14  10   2     1964.38     1870.32    130.92 o 
 -13  10   2      354.34      349.71     78.00 o 
 -12  10   2     3469.82     3430.05    123.99 o 
 -11  10   2      320.55      391.56     95.20 o 
 -10  10   2     1702.35     1645.74     87.46 o 
  -9  10   2     1198.59     1335.63     79.07 o 
  -8  10   2      580.39      641.37     68.53 o 
  -7  10   2     2378.22     2229.42     95.72 o 
  -6  10   2       34.41       84.06     57.96 o 
  -5  10   2      508.59      345.07     91.31 o 
  -4  10   2      717.49      753.89     92.43 o 
  -3  10   2       85.16      -34.48    104.43 o 
  -2  10   2      275.20      250.63     84.31 o 
  -1  10   2      275.80      288.50     64.74 o 
   0  10   2     2138.86     2224.40     95.44 o 
   1  10   2     1631.53     1502.15     78.49 o 
   2  10   2      908.06      876.56     70.08 o 
   3  10   2     5911.29     5923.53    235.89 o 
   4  10   2       39.25       51.86     90.01 o 
   5  10   2     4729.77     4600.32    291.39 o 
   6  10   2       25.55      209.53    187.27 o 
   7  10   2     2448.76     2725.10    253.05 o 
   8  10   2       23.95      239.59    174.24 o 
   9  10   2     4380.43     4609.83    302.97 o 
  10  10   2      816.70      919.29    196.97 o 
  11  10   2      828.75      852.38    200.31 o 
  12  10   2     1926.32     2452.48    259.80 o 
  -9  11   2      386.15      437.65    129.70 o 
  -8  11   2       19.42      -46.23    109.75 o 
  -7  11   2        1.88     -106.87    106.56 o 
  -6  11   2       58.94      126.83    106.41 o 
  -5  11   2      707.41      722.99    126.40 o 
  -4  11   2      280.33      353.71    111.54 o 
  -3  11   2        3.47      -25.78     89.02 o 
  -2  11   2      244.81      126.76    129.77 o 
  -1  11   2       26.63       54.02     91.39 o 
   0  11   2      382.10      332.52     72.41 o 
   1  11   2      103.27      143.13    105.12 o 
   2  11   2     1214.29     1090.87    117.24 o 
   3  11   2        4.57       15.17     97.49 o 
   4  11   2      921.52     1265.53    209.69 o 
   5  11   2       10.22      148.92    201.82 o 
   6  11   2      357.33      579.07    194.12 o 
   7  11   2       23.16      261.10    209.12 o 
   8  11   2     1410.84     1595.18    248.12 o 
 -27   1   3     2403.87     2402.46    130.10 o 
 -26   1   3     3297.59     3385.59    177.47 o 
 -25   1   3     2940.65     2904.31    216.90 o 
 -24   1   3      532.71      461.74    118.75 o 
 -23   1   3     7770.91     8788.13    191.39 o 
 -22   1   3        5.26      198.88    146.68 o 
 -21   1   3    12681.41    12875.64    215.51 o 
 -20   1   3      205.93      183.94     98.53 o 
 -19   1   3     4950.70     4477.73    133.55 o 
 -18   1   3     5744.66     5936.62    224.79 o 
 -17   1   3    12692.22    13180.59    316.42 o 
 -16   1   3     2765.63     2592.26     85.71 o 
 -15   1   3     2701.89     2691.57     82.01 o 
 -14   1   3     2544.79     2661.79    122.27 o 
 -13   1   3     1512.56     1611.41     59.07 o 
 -12   1   3     3124.95     3149.67     71.57 o 
 -11   1   3      130.84      103.79     24.77 o 
 -10   1   3     2456.90     2347.70     48.48 o 
  -9   1   3     9063.93     8352.12    107.53 o 
  -8   1   3      799.69      850.34     29.18 o 
  -7   1   3    14550.22    14438.99    149.25 o 
  -6   1   3    22014.32    22668.24    226.54 o 
  -5   1   3      150.21      164.04      9.64 o 
  -4   1   3   100459.98   104761.16   1037.34 o 
  -3   1   3     4065.98     4510.04     55.83 o 
  -2   1   3    24253.46    25666.43    309.34 o 
  -1   1   3    16622.41    17785.69    275.36 o 
   0   1   3   134986.23   141263.58   1646.38 o 
   1   1   3      804.35      923.33     28.70 o 
   2   1   3    88912.89    89020.77   1020.90 o 
   3   1   3     2567.86     2471.22     41.08 o 
   4   1   3     2707.87     2492.66     58.35 o 
   5   1   3    44234.21    44445.27    483.77 o 
   6   1   3     9633.53     9240.66    114.70 o 
   7   1   3     6296.83     5937.66     82.57 o 
   8   1   3       26.42       44.12     22.05 o 
   9   1   3     4031.52     4104.50     63.20 o 
  10   1   3     1931.66     1984.09     64.10 o 
  11   1   3     1338.40     1384.20     41.24 o 
  12   1   3       45.92       64.35     28.33 o 
  13   1   3     4587.16     4433.52     74.14 o 
  14   1   3     4249.97     4269.76     75.27 o 
  15   1   3     3572.54     3659.81     96.02 o 
  16   1   3       10.84       52.70     59.88 o 
  17   1   3     7276.67     7637.18    165.55 o 
  18   1   3     1119.14     1042.19    244.53 o 
  19   1   3     9464.43     9502.33    271.93 o 
  20   1   3        0.76      198.03    103.58 o 
  21   1   3     3558.20     3803.10    183.51 o 
  22   1   3     3807.10     3660.26    187.38 o 
  23   1   3     5321.02     5868.57    227.80 o 
  24   1   3     2093.77     2174.22    161.28 o 
 -26   2   3       40.93      -39.67     93.78 o 
 -25   2   3       22.25      -19.40     75.70 o 
 -24   2   3     1083.17     1011.42     85.47 o 
 -23   2   3     1002.40      791.52     77.24 o 
 -22   2   3      545.49      502.05     72.14 o 
 -21   2   3     2310.70     2169.54    155.91 o 
 -20   2   3        3.48      -77.69     54.97 o 
 -19   2   3     3319.90     3165.28     85.35 o 
 -18   2   3      275.14      198.57     50.56 o 
 -17   2   3      474.40      414.32     49.89 o 
 -16   2   3     5904.49     5992.08    120.86 o 
 -15   2   3    18830.91    18769.57    264.62 o 
 -14   2   3      602.69      665.78     47.93 o 
 -13   2   3      848.74      754.21     42.15 o 
 -12   2   3     4362.73     4399.99     85.77 o 
 -11   2   3     7903.13     7662.17    119.33 o 
 -10   2   3     5525.16     5493.15    111.53 o 
  -9   2   3    15726.64    16007.20    211.99 o 
  -8   2   3     4417.43     5177.19     68.92 o 
  -7   2   3    23039.74    24081.34    243.64 o 
  -6   2   3    61401.38    62915.92    619.99 o 
  -5   2   3      122.64      199.26     11.09 o 
  -4   2   3      352.59      322.36     19.56 o 
  -3   2   3      644.92      587.01     23.14 o 
  -2   2   3     1553.56     1636.40     33.91 o 
  -1   2   3    10284.30     9867.90    127.89 o 
   0   2   3    11828.82    11446.19    147.53 o 
   1   2   3    15012.06    15021.02    227.97 o 
   2   2   3    20055.86    18996.76    242.43 o 
   3   2   3      529.23      624.57     19.14 o 
   4   2   3       15.76       50.53     14.61 o 
   5   2   3     1642.26     1723.32     41.75 o 
   6   2   3      106.89      106.79     18.75 o 
   7   2   3    27929.53    27959.79    307.42 o 
   8   2   3    32831.76    33215.21    363.37 o 
   9   2   3      185.61      123.14     36.86 o 
  10   2   3      297.38      354.13     43.04 o 
  11   2   3    19629.75    19527.27    234.42 o 
  12   2   3     4050.16     4056.38     77.27 o 
  13   2   3    10518.13    10206.91    140.16 o 
  14   2   3      222.26      270.23     48.71 o 
  15   2   3     2396.75     2391.50    133.21 o 
  16   2   3     2395.10     2552.50     76.77 o 
  17   2   3     3422.38     3812.62     92.29 o 
  18   2   3     1578.94     1671.04     83.91 o 
  19   2   3       84.21      136.45     69.39 o 
  20   2   3      279.59      367.30    103.52 o 
  21   2   3      119.22      118.35    101.69 o 
  22   2   3      105.43      299.38    112.35 o 
  23   2   3       24.49      -51.34    118.58 o 
  24   2   3      452.15      559.37    132.04 o 
 -26   3   3      183.77       78.53     99.99 o 
 -25   3   3     2325.02     2401.71    105.33 o 
 -24   3   3      611.40      596.20     83.19 o 
 -23   3   3     2729.85     2732.59    121.40 o 
 -22   3   3      145.11      -98.81     65.87 o 
 -21   3   3      778.50      836.61     73.33 o 
 -20   3   3     1035.31      895.42     81.49 o 
 -19   3   3     5570.02     5213.14    125.36 o 
 -18   3   3       11.16      -73.91     49.27 o 
 -17   3   3     1365.52     1193.41     61.34 o 
 -16   3   3     7662.77     7854.24    236.50 o 
 -15   3   3       65.35       90.47     40.40 o 
 -14   3   3     5234.70     4910.37    137.04 o 
 -13   3   3      569.57      599.37     39.48 o 
 -12   3   3      380.24      416.18     34.46 o 
 -11   3   3     7901.12     8165.59    126.00 o 
 -10   3   3     5172.37     5310.02     89.90 o 
  -9   3   3     1597.67     1644.13     30.47 o 
  -8   3   3     3129.98     3086.68     46.05 o 
  -7   3   3     7583.93     7466.45     84.48 o 
  -6   3   3     4961.89     4781.64     62.57 o 
  -5   3   3    15717.01    16142.37    167.43 o 
  -4   3   3     1291.72     1236.90     39.80 o 
  -3   3   3     6580.53     6320.71     90.67 o 
  -2   3   3    41939.47    40013.52    614.42 o 
  -1   3   3     3791.12     3533.69     55.63 o 
   0   3   3    10152.33     9668.60    140.91 o 
   1   3   3     9375.14     9767.42    119.66 o 
   2   3   3     9289.25     9674.50    114.62 o 
   3   3   3    23425.09    22807.06    292.23 o 
   4   3   3    16051.63    15882.43    167.10 o 
   5   3   3     2841.19     2984.11     47.97 o 
   6   3   3       90.22      108.47     24.41 o 
   7   3   3    10936.74    11333.23    127.41 o 
   8   3   3      559.02      773.93     28.41 o 
   9   3   3      163.52      128.86     23.05 o 
  10   3   3        1.97      -28.91     23.90 o 
  11   3   3       53.64      106.32     27.19 o 
  12   3   3     5849.05     6027.05     87.13 o 
  13   3   3      159.82       89.65     38.41 o 
  14   3   3       86.62       79.58     35.61 o 
  15   3   3     7720.52     7689.95    146.70 o 
  16   3   3     1865.94     1940.37     77.53 o 
  17   3   3     1917.04     1821.90    105.21 o 
  18   3   3     1139.89     1100.41     75.83 o 
  19   3   3     3587.39     3432.88    114.66 o 
  20   3   3     1046.81     1260.20    125.70 o 
  21   3   3     3230.56     3354.87    192.51 o 
  22   3   3       70.86        3.79    115.45 o 
  23   3   3       51.19      109.05    116.40 o 
 -25   4   3      592.36      646.78    200.51 o 
 -24   4   3       64.79      -66.78    165.94 o 
 -23   4   3       22.27     -125.94     83.96 o 
 -22   4   3      479.12      250.89     85.15 o 
 -21   4   3      750.70      681.48    112.73 o 
 -20   4   3      319.30      295.97     75.04 o 
 -19   4   3     2142.67     2063.07     83.46 o 
 -18   4   3       84.87      145.48     52.63 o 
 -17   4   3     4994.59     4736.87    110.31 o 
 -16   4   3      413.99      433.67     51.23 o 
 -15   4   3    11181.97    10736.83    170.95 o 
 -14   4   3     7544.52     7821.83    134.28 o 
 -13   4   3    13709.93    13609.58    198.13 o 
 -12   4   3    16188.42    16198.89    225.64 o 
 -11   4   3    10963.52    11143.64    162.37 o 
 -10   4   3    25017.06    25871.88    298.36 o 
  -9   4   3     6605.95     6360.28     88.90 o 
  -8   4   3    17752.16    17932.13    188.17 o 
  -7   4   3     6855.25     7444.57     87.14 o 
  -6   4   3    14483.09    14485.87    154.23 o 
  -5   4   3     1288.67     1617.24     46.03 o 
  -4   4   3    10839.92    10194.57    111.46 o 
  -3   4   3     3830.33     4360.95     62.31 o 
  -2   4   3      101.25       87.53     13.23 o 
  -1   4   3     2690.62     3035.28     48.61 o 
   0   4   3      840.10      708.28     32.15 o 
   1   4   3      407.89      344.80     18.05 o 
   2   4   3      580.12      569.02     21.50 o 
   3   4   3       57.06       59.97     15.41 o 
   4   4   3    11582.11    11415.43    127.19 o 
   5   4   3     1213.58     1043.16     32.13 o 
   6   4   3     8633.84     7956.90     98.43 o 
   7   4   3    26389.49    27181.36    311.41 o 
   8   4   3    12071.63    12016.11    154.79 o 
   9   4   3    15283.28    15693.09    173.25 o 
  10   4   3     5793.35     6034.72    101.41 o 
  11   4   3    10591.78    10232.35    160.92 o 
  12   4   3      298.70      450.31     62.01 o 
  13   4   3    14455.41    13288.58    179.40 o 
  14   4   3      325.83      289.49     42.22 o 
  15   4   3     7622.76     7412.86    147.65 o 
  16   4   3      541.54      588.83     65.20 o 
  17   4   3     5234.31     5428.55    155.22 o 
  18   4   3     1339.26     1313.61     81.43 o 
  19   4   3     1100.20     1121.03     82.54 o 
  20   4   3       60.63       25.62     71.76 o 
  21   4   3       11.74       63.09    113.12 o 
  22   4   3      186.38      179.78    124.58 o 
 -24   5   3       28.12     -134.31     89.54 o 
 -23   5   3       27.40     -148.07     98.71 o 
 -22   5   3        1.75     -103.62     69.08 o 
 -21   5   3       66.59       53.13     80.45 o 
 -20   5   3      850.48      828.67     91.67 o 
 -19   5   3     1138.78     1100.16     85.95 o 
 -18   5   3       34.44      -87.25     60.17 o 
 -17   5   3     1771.36     1664.72     83.52 o 
 -16   5   3      423.83      533.61    131.81 o 
 -15   5   3      147.19      165.83     51.64 o 
 -14   5   3      369.76      394.82     54.15 o 
 -13   5   3        2.29        1.18     39.32 o 
 -12   5   3      135.95      147.10     37.80 o 
 -11   5   3     2799.17     2782.44     71.04 o 
 -10   5   3     4809.73     4783.16     76.90 o 
  -9   5   3      153.50      164.02     25.64 o 
  -8   5   3        4.42        7.46     23.23 o 
  -7   5   3     4338.92     4472.95     69.79 o 
  -6   5   3     1064.51      974.84     46.85 o 
  -5   5   3     1225.41     1136.34     37.83 o 
  -4   5   3     1830.85     1892.86     42.06 o 
  -3   5   3     2118.67     2325.89     47.68 o 
  -2   5   3     5284.93     6010.79     82.57 o 
  -1   5   3     1854.47     2003.77     38.19 o 
   0   5   3      955.05      966.30     33.88 o 
   1   5   3        0.04        1.38     15.51 o 
   2   5   3      185.62      238.94     23.79 o 
   3   5   3     2031.30     1910.33     46.98 o 
   4   5   3      662.28      845.55     31.18 o 
   5   5   3      834.59      959.25     34.53 o 
   6   5   3     4784.68     4722.23     70.84 o 
   7   5   3      134.09      114.00     30.29 o 
   8   5   3      153.55      276.84     32.04 o 
   9   5   3     2461.24     2453.16     64.53 o 
  10   5   3     1602.48     1799.63     58.17 o 
  11   5   3       10.11      101.94     37.93 o 
  12   5   3     3820.57     3247.95     80.25 o 
  13   5   3      351.93      217.60     58.55 o 
  14   5   3       53.22      -44.74     58.15 o 
  15   5   3      261.97      404.65     57.94 o 
  16   5   3      359.92      389.24     67.95 o 
  17   5   3      385.12      398.26     74.01 o 
  18   5   3      346.83      366.04     76.36 o 
  19   5   3      228.59      250.76     77.47 o 
  20   5   3      128.70        1.55     92.99 o 
  21   5   3      344.04      143.70     82.57 o 
  22   5   3       83.73      121.60    122.02 o 
 -23   6   3       50.15      -52.69     78.76 o 
 -22   6   3     2160.35     2314.78    189.25 o 
 -21   6   3       90.13       32.97     72.99 o 
 -20   6   3      280.95      280.35     71.74 o 
 -19   6   3     2844.20     2430.61    111.55 o 
 -18   6   3       16.00      -40.42     65.20 o 
 -17   6   3    10986.97    11069.97    215.12 o 
 -16   6   3      284.94      348.77     61.65 o 
 -15   6   3     2610.91     2650.36     99.18 o 
 -14   6   3     3027.34     3212.29    102.08 o 
 -13   6   3    17165.37    17247.25    281.04 o 
 -12   6   3     2193.29     2212.01     79.27 o 
 -11   6   3      944.49     1038.35     57.08 o 
 -10   6   3    16147.43    15692.03    251.07 o 
  -9   6   3       72.70       72.39     33.87 o 
  -8   6   3    26052.00    26021.44    398.88 o 
  -7   6   3     6963.35     6834.40    112.94 o 
  -6   6   3     4010.18     4244.48     83.78 o 
  -5   6   3     3226.63     3147.73     70.44 o 
  -4   6   3    13382.95    13801.57    156.34 o 
  -3   6   3     2139.28     2101.46     74.05 o 
  -2   6   3     1664.20     1744.26     56.61 o 
  -1   6   3      145.19      131.99     33.00 o 
   0   6   3     4887.32     4798.65     86.26 o 
   1   6   3     8689.45     8271.19    143.50 o 
   2   6   3      393.48      449.80     31.39 o 
   3   6   3      383.51      420.70     33.91 o 
   4   6   3    22682.82    22085.32    253.69 o 
   5   6   3      946.21     1009.92     36.98 o 
   6   6   3    15326.28    14690.18    166.91 o 
   7   6   3     1344.27     1215.25     46.53 o 
   8   6   3     1075.31     1136.42     59.23 o 
   9   6   3    16670.31    15885.30    203.59 o 
  10   6   3     8074.92     7677.64    122.51 o 
  11   6   3     3885.95     4071.56    111.97 o 
  12   6   3       48.51       -1.25     65.76 o 
  13   6   3    11351.00    12166.98    206.02 o 
  14   6   3        3.60        6.84     68.54 o 
  15   6   3     8278.21     8747.84    173.70 o 
  16   6   3       20.93       13.30     59.53 o 
  17   6   3      309.28       72.29     65.64 o 
  18   6   3     1397.97     1395.37     90.85 o 
  19   6   3     1063.58      837.46    113.75 o 
  20   6   3       75.41      213.73     84.21 o 
 -22   7   3      263.46       95.13     85.49 o 
 -21   7   3      317.42      235.73    100.87 o 
 -20   7   3       17.25      -32.62     74.11 o 
 -19   7   3     2709.37     2839.27    128.16 o 
 -18   7   3      277.65      240.84     85.24 o 
 -17   7   3      280.21      236.00     88.62 o 
 -16   7   3        9.51      -11.32     64.34 o 
 -15   7   3       69.28        7.46     60.71 o 
 -14   7   3      341.14      346.60     59.54 o 
 -13   7   3     1260.21     1301.31     71.95 o 
 -12   7   3     3591.26     3563.66    105.53 o 
 -11   7   3      275.77      321.30     51.52 o 
 -10   7   3      648.02      591.43     53.31 o 
  -9   7   3      506.60      519.25     51.34 o 
  -8   7   3     2236.03     2150.26     68.48 o 
  -7   7   3      201.25      189.45     38.79 o 
  -6   7   3     9278.07     9016.87    142.84 o 
  -5   7   3      167.29      164.78     36.39 o 
  -4   7   3      213.55      151.66     33.24 o 
  -3   7   3     1750.78     1942.64     56.81 o 
  -2   7   3    11887.97    11759.28    149.27 o 
  -1   7   3      155.70      179.32     37.91 o 
   0   7   3     2490.98     2441.17     53.40 o 
   1   7   3      534.38      427.66     29.37 o 
   2   7   3     4159.10     4095.52     68.59 o 
   3   7   3     3081.43     3010.41     69.80 o 
   4   7   3     8816.07     8456.46    141.20 o 
   5   7   3       54.78      -18.58     37.92 o 
   6   7   3        6.79       -9.23     31.06 o 
   7   7   3      372.63      420.81     44.11 o 
   8   7   3     4128.47     3748.84    103.70 o 
   9   7   3       85.77       74.22     53.96 o 
  10   7   3      987.44      935.86     69.06 o 
  11   7   3       56.79       68.04     58.16 o 
  12   7   3      241.28      195.11     65.05 o 
  13   7   3       80.13       76.80     66.27 o 
  14   7   3     1997.67     2129.36     97.41 o 
  15   7   3     2786.14     3113.99    120.46 o 
  16   7   3        4.17      -97.83     65.22 o 
  17   7   3      278.15      361.63    106.64 o 
  18   7   3      109.50     -154.92    103.28 o 
  19   7   3      382.52      201.72    197.26 o 
 -20   8   3      797.77      759.58     92.48 o 
 -19   8   3     1629.01     1769.78    114.38 o 
 -18   8   3      511.96      416.21     82.00 o 
 -17   8   3      475.38      419.63     77.48 o 
 -16   8   3        3.65       20.06     67.74 o 
 -15   8   3     2727.12     2758.87    109.53 o 
 -14   8   3      207.21      112.60     63.64 o 
 -13   8   3     3155.07     3255.18    111.73 o 
 -12   8   3     1039.76     1067.08    121.35 o 
 -11   8   3      676.66      764.85     64.38 o 
 -10   8   3     4744.89     5055.98    125.98 o 
  -9   8   3     1507.83     1539.85     71.29 o 
  -8   8   3     2681.47     2867.05     90.67 o 
  -7   8   3      324.11      264.43     49.49 o 
  -6   8   3     2717.76     2749.00     79.57 o 
  -5   8   3     2510.03     2323.87     71.99 o 
  -4   8   3     2263.35     2064.57     69.74 o 
  -3   8   3     3258.56     3007.80    147.11 o 
  -2   8   3       31.05       -6.69     41.65 o 
  -1   8   3     5933.67     6147.95    197.77 o 
   0   8   3      102.51      111.27     43.39 o 
   1   8   3     1466.29     1387.29     58.76 o 
   2   8   3     1633.58     1633.72     65.08 o 
   3   8   3      623.83      625.28     49.73 o 
   4   8   3      915.27      844.88    151.24 o 
   5   8   3      158.01      153.62     48.96 o 
   6   8   3     5933.69     6039.52    109.12 o 
   7   8   3     1191.86     1094.52     69.28 o 
   8   8   3     5097.05     5026.52    124.01 o 
   9   8   3     2290.09     2043.90     87.85 o 
  10   8   3      969.95     1036.39     71.34 o 
  11   8   3     3166.44     2965.33    107.46 o 
  12   8   3      527.85      397.49     73.50 o 
  13   8   3      803.52      749.97     79.25 o 
  14   8   3      229.66      173.85     73.68 o 
  15   8   3      753.47      740.05     86.67 o 
  16   8   3      662.35      630.09    103.14 o 
  17   8   3      416.35      406.82    101.95 o 
 -17   9   3      510.89      545.99    140.48 o 
 -16   9   3      933.82      827.53    103.06 o 
 -15   9   3      934.29      781.04     81.40 o 
 -14   9   3      141.77       72.75     66.27 o 
 -13   9   3      139.91      108.21     67.25 o 
 -12   9   3        8.99       45.02     63.22 o 
 -11   9   3     1357.07     1230.48     86.57 o 
 -10   9   3      100.92      133.88     59.77 o 
  -9   9   3      153.05      219.69     58.19 o 
  -8   9   3      697.29      819.11     64.30 o 
  -7   9   3     2007.18     1926.47    135.92 o 
  -6   9   3     2567.50     2736.56     84.84 o 
  -5   9   3     2374.92     2359.06     89.26 o 
  -4   9   3     5286.23     5118.08    141.26 o 
  -3   9   3     1716.29     1562.02     76.42 o 
  -2   9   3     9768.82     9461.59    389.22 o 
  -1   9   3       91.86      102.09     44.63 o 
   0   9   3     5200.91     5012.33    119.21 o 
   1   9   3      113.99      117.12     52.77 o 
   2   9   3     3536.77     3452.63    103.52 o 
   3   9   3     3115.35     3050.81     99.14 o 
   4   9   3     2900.46     3015.54    189.66 o 
   5   9   3      173.07      304.95    141.40 o 
   6   9   3      360.08      430.85    159.92 o 
   7   9   3     1183.50     1363.00    200.09 o 
   8   9   3       91.27      154.04    173.11 o 
   9   9   3     1227.85     1348.92    210.28 o 
  10   9   3       18.77      113.15    181.30 o 
  11   9   3       27.27      108.47    180.94 o 
  12   9   3     1548.19     1766.01    209.97 o 
  13   9   3       94.96        0.27    162.24 o 
  14   9   3       56.82       60.92    217.43 o 
  15   9   3     1832.76     2108.74    124.93 o 
 -14  10   3      427.19      468.39     83.27 o 
 -13  10   3       88.01      -12.88    108.32 o 
 -12  10   3      152.50      110.52     70.35 o 
 -11  10   3      122.78       55.27     67.59 o 
 -10  10   3      557.23      589.42     73.76 o 
  -9  10   3       24.82      -69.55     61.94 o 
  -8  10   3        6.06      -31.15     60.94 o 
  -7  10   3     2192.91     2266.51     97.55 o 
  -6  10   3      829.97      930.69    222.21 o 
  -5  10   3       75.05       12.01     86.60 o 
  -4  10   3        3.38      -83.19     59.41 o 
  -3  10   3      760.08      659.90     71.93 o 
  -2  10   3      327.88      289.52     87.65 o 
  -1  10   3     5369.76     5234.16    175.69 o 
   0  10   3        9.50       63.52     61.55 o 
   1  10   3      410.93      416.65    135.42 o 
   2  10   3     2636.25     2583.07    136.26 o 
   3  10   3     2252.11     2189.76    128.80 o 
   4  10   3      184.49       91.52     85.47 o 
   5  10   3      492.54      601.31     95.24 o 
   6  10   3      119.37      324.75    189.46 o 
   7  10   3        2.31       34.94    188.12 o 
   8  10   3     1621.13     1818.38    223.70 o 
   9  10   3      662.52      929.50    202.41 o 
  10  10   3      148.70      457.73    185.20 o 
  11  10   3      273.48      199.35    184.61 o 
  -9  11   3     1541.67     1420.54    146.58 o 
  -8  11   3       59.51       67.76    113.15 o 
  -7  11   3     1569.22     1340.53    140.35 o 
  -6  11   3      660.07      635.53    124.21 o 
  -5  11   3      466.26      455.84    117.72 o 
  -4  11   3     3742.33     4191.37    206.80 o 
  -3  11   3      610.26      669.14    223.32 o 
  -2  11   3     2066.69     1962.91    228.83 o 
  -1  11   3      475.72      333.75    102.04 o 
   0  11   3     4448.78     4450.11    177.82 o 
   1  11   3      334.07      559.26    107.05 o 
   2  11   3     3306.89     3608.43    165.54 o 
   3  11   3      943.15      802.09    161.68 o 
   4  11   3      474.21      476.35    111.29 o 
   5  11   3     3104.81     3217.18    286.28 o 
   6  11   3      341.63      537.92    220.35 o 
   7  11   3      517.67      649.21    226.98 o 
 -27   0   4      640.90      969.22    226.62 o 
 -26   0   4     4530.35     5348.60    322.25 o 
 -25   0   4       94.57      -27.26    160.30 o 
 -24   0   4      691.60      569.64    167.75 o 
 -23   0   4     1424.00     1030.13    169.03 o 
 -22   0   4      900.45      896.12     98.81 o 
 -21   0   4     3247.36     3392.34    160.43 o 
 -20   0   4     2245.35     2069.32    115.98 o 
 -19   0   4      321.73      127.62     75.49 o 
 -18   0   4     3242.43     2910.90    132.37 o 
 -17   0   4      846.95      725.06     72.27 o 
 -16   0   4     7946.84     7579.66    194.03 o 
 -15   0   4     5179.95     5442.62    153.05 o 
 -14   0   4      151.65      189.80     44.24 o 
 -13   0   4    70582.06    70401.91   1991.25 o 
 -12   0   4    33133.25    33256.51    609.39 o 
 -11   0   4    14763.64    14582.13    284.26 o 
 -10   0   4      186.14      281.85     46.44 o 
  -9   0   4    64090.36    66563.02   1171.65 o 
  -8   0   4     1923.61     2356.95    104.48 o 
  -7   0   4    68958.66    71306.45   1247.88 o 
  -6   0   4      308.83      357.41     22.58 o 
  -5   0   4     2291.79     2150.09     43.54 o 
  -4   0   4    63312.00    68293.33   1153.27 o 
  -3   0   4    45793.29    47442.45   1000.61 o 
  -2   0   4     4321.18     4568.24    116.22 o 
  -1   0   4     5634.08     5940.09     89.37 o 
   0   0   4     7778.27     8285.12    120.35 o 
   1   0   4     2879.19     2654.39     48.10 o 
   2   0   4    21597.72    21615.53    298.36 o 
   3   0   4      122.88      104.47     27.72 o 
   4   0   4    18657.01    20280.97    431.71 o 
   5   0   4    25246.19    25804.00    448.89 o 
   6   0   4     2435.94     3017.70     83.36 o 
   7   0   4       24.97       80.11     35.22 o 
   8   0   4    25761.40    24834.49    370.53 o 
   9   0   4      876.73      980.02     71.83 o 
  10   0   4    61254.09    60351.58    863.76 o 
  11   0   4     8889.94     9022.85    163.19 o 
  12   0   4     7919.66     7907.22    151.95 o 
  13   0   4    11544.94    12110.50    209.90 o 
  14   0   4    21964.01    22219.18    573.10 o 
  15   0   4     1443.73     1640.26     75.21 o 
  16   0   4     5999.62     6196.22    312.09 o 
  17   0   4     2341.63     2600.73    220.28 o 
  18   0   4     1692.71     1803.08    180.81 o 
  19   0   4     7553.27     7804.21    337.05 o 
  20   0   4     2730.66     2631.70    223.86 o 
  21   0   4      357.86      480.61    151.36 o 
  22   0   4      445.46      544.89    174.97 o 
  23   0   4     1208.06     1313.78    203.34 o 
 -27   1   4       55.57      -25.57     93.35 o 
 -26   1   4       47.94      -94.36    201.57 o 
 -25   1   4      572.65      823.55    112.64 o 
 -24   1   4     2639.68     3098.12    119.35 o 
 -23   1   4      207.48      269.13     72.16 o 
 -22   1   4      684.47      754.84     69.69 o 
 -21   1   4     1241.58     1169.83     76.27 o 
 -20   1   4      915.65      849.54    102.74 o 
 -19   1   4     1653.53     1556.13     63.95 o 
 -18   1   4     1785.63     1732.97     75.45 o 
 -17   1   4       76.82        5.84     39.70 o 
 -16   1   4       84.81       16.29     36.54 o 
 -15   1   4     7247.41     7154.76    112.87 o 
 -14   1   4     7332.59     7153.48    108.28 o 
 -13   1   4      112.00       76.14     27.97 o 
 -12   1   4      647.69      606.65     33.04 o 
 -11   1   4     1723.44     1752.96     51.70 o 
 -10   1   4      326.66      352.09     22.77 o 
  -9   1   4     7782.81     8096.99    102.76 o 
  -8   1   4      179.74      153.67     13.67 o 
  -7   1   4     4349.32     4552.67     54.90 o 
  -6   1   4     5773.60     6218.45     77.05 o 
  -5   1   4     3133.35     3302.20     81.55 o 
  -4   1   4     8618.50     9288.24    107.77 o 
  -3   1   4      283.45      297.54     20.48 o 
  -2   1   4     7540.56     8151.28    120.88 o 
  -1   1   4    21098.90    22043.40    301.62 o 
   0   1   4       38.81       45.17      8.23 o 
   1   1   4    14593.74    15971.05    208.81 o 
   2   1   4     5038.21     5408.42     75.13 o 
   3   1   4     6756.44     6671.64     90.69 o 
   4   1   4      176.19      180.79     24.64 o 
   5   1   4     3664.65     4166.63     71.67 o 
   6   1   4     4559.18     4391.57     78.58 o 
   7   1   4     5446.22     5287.82     78.97 o 
   8   1   4    11905.28    11420.79    143.30 o 
   9   1   4     1846.62     1593.40     48.06 o 
  10   1   4       57.10       29.58     25.99 o 
  11   1   4     1585.43     1579.06     73.54 o 
  12   1   4       45.05       80.83     30.36 o 
  13   1   4      162.07      152.48     33.27 o 
  14   1   4      466.44      564.96     40.34 o 
  15   1   4      261.66      296.46     59.54 o 
  16   1   4     1199.46     1140.52     70.83 o 
  17   1   4      701.93      731.68     61.66 o 
  18   1   4       74.58      131.21     91.44 o 
  19   1   4      722.77      778.49    104.98 o 
  20   1   4       16.52       36.03     98.98 o 
  21   1   4      488.59      490.93    113.28 o 
  22   1   4      340.11      351.65    110.23 o 
  23   1   4       96.40      236.38    125.31 o 
 -27   2   4       33.59      -75.02     82.22 o 
 -26   2   4     3389.04     3308.03    130.75 o 
 -25   2   4      322.74      295.13     79.68 o 
 -24   2   4     1453.71     1372.90     96.64 o 
 -23   2   4      634.60      700.35     98.25 o 
 -22   2   4     1602.12     1637.29     83.77 o 
 -21   2   4      478.43      391.55     64.22 o 
 -20   2   4      100.02       43.08     53.73 o 
 -19   2   4        3.05       -4.16     50.53 o 
 -18   2   4     3378.94     3148.56     92.63 o 
 -17   2   4      930.51      870.88     55.30 o 
 -16   2   4     5395.73     5317.81    110.09 o 
 -15   2   4     3049.61     2877.00     79.08 o 
 -14   2   4     7717.04     7484.65    112.72 o 
 -13   2   4    10791.27    11092.07    194.40 o 
 -12   2   4     2422.38     2585.63     57.44 o 
 -11   2   4    10069.16     9625.28    110.19 o 
 -10   2   4      344.24      394.37     24.10 o 
  -9   2   4    36516.40    37497.60    374.61 o 
  -8   2   4     1566.10     1799.70     54.59 o 
  -7   2   4    78917.23    83056.28    755.00 o 
  -6   2   4     7287.30     7466.37     76.44 o 
  -5   2   4    22590.28    23063.50    258.66 o 
  -4   2   4     5503.72     5553.47     79.56 o 
  -3   2   4    12761.09    12903.54    164.66 o 
  -2   2   4     1484.11     1532.05     54.58 o 
  -1   2   4     2317.90     2601.51     55.47 o 
   0   2   4     6108.53     6317.67     89.80 o 
   1   2   4      709.44      829.37     33.84 o 
   2   2   4    11750.45    12167.92    160.47 o 
   3   2   4    18353.33    20322.67    257.22 o 
   4   2   4       68.54      131.27     13.52 o 
   5   2   4     4354.72     4427.61     69.22 o 
   6   2   4     2130.93     1937.91     43.05 o 
   7   2   4     1246.05      950.89     34.18 o 
   8   2   4     4566.10     4629.75     73.33 o 
   9   2   4      380.16      353.25     35.06 o 
  10   2   4    16805.54    17899.18    239.94 o 
  11   2   4        6.46        6.95     34.25 o 
  12   2   4    13481.32    13206.69    172.95 o 
  13   2   4     1526.95     1594.00     65.72 o 
  14   2   4     8516.39     8324.91    150.02 o 
  15   2   4     2700.49     2825.25    138.09 o 
  16   2   4     4476.93     4325.84    133.43 o 
  17   2   4     1865.45     2035.45    103.39 o 
  18   2   4     1150.94     1237.25     93.19 o 
  19   2   4     3188.29     3116.59    172.44 o 
  20   2   4      203.05      141.98    108.92 o 
  21   2   4     1879.54     2134.31    151.33 o 
  22   2   4      122.41      271.50    114.78 o 
  23   2   4      240.80      239.94    127.89 o 
 -26   3   4     1248.34     1244.31    116.97 o 
 -25   3   4      396.99      327.83     97.28 o 
 -24   3   4     5786.20     6027.48    179.23 o 
 -23   3   4      134.12       52.68     65.10 o 
 -22   3   4     3314.52     3182.60    127.90 o 
 -21   3   4     2218.85     2128.40     97.55 o 
 -20   3   4     7021.32     7087.66    195.21 o 
 -19   3   4     2965.96     2991.74    132.95 o 
 -18   3   4     5405.19     5435.32    119.86 o 
 -17   3   4      789.86      880.79     56.74 o 
 -16   3   4      125.19      155.56     42.90 o 
 -15   3   4    15760.86    16239.62    349.48 o 
 -14   3   4     5320.90     5451.99    104.62 o 
 -13   3   4     1882.08     1821.62     60.70 o 
 -12   3   4       18.98       32.26     29.87 o 
 -11   3   4     1525.47     1565.89     52.18 o 
 -10   3   4     2072.82     2244.46     43.70 o 
  -9   3   4     1174.09     1261.88     34.87 o 
  -8   3   4     1700.99     1992.13     35.38 o 
  -7   3   4    12129.63    12710.49    135.26 o 
  -6   3   4     2072.41     2053.61     40.11 o 
  -5   3   4     9388.82    10413.45    163.17 o 
  -4   3   4      143.41       70.87     20.00 o 
  -3   3   4    19649.69    19599.68    246.69 o 
  -2   3   4     8684.92     8579.47    116.41 o 
  -1   3   4    44916.18    44704.07    540.72 o 
   0   3   4     1668.31     1740.97     45.95 o 
   1   3   4     9083.94     9061.20    140.30 o 
   2   3   4    58566.38    58292.22   2238.72 o 
   3   3   4    18611.68    18639.28    209.81 o 
   4   3   4    11921.39    11131.31    155.38 o 
   5   3   4     5586.38     5214.24     74.21 o 
   6   3   4     1581.90     1337.95     35.09 o 
   7   3   4        1.32       29.23     20.33 o 
   8   3   4    20403.24    20929.16    238.96 o 
   9   3   4     1055.84     1238.98     41.58 o 
  10   3   4      952.41      884.24     36.50 o 
  11   3   4     1639.26     1593.08     63.08 o 
  12   3   4     1351.56     1189.47     44.06 o 
  13   3   4     1273.58     1371.54     53.96 o 
  14   3   4       92.68       38.49     42.55 o 
  15   3   4      798.96      753.35     62.51 o 
  16   3   4     3476.33     3190.62    102.59 o 
  17   3   4       32.61        3.99     61.70 o 
  18   3   4      625.35      597.51     70.49 o 
  19   3   4     1142.06     1246.05    111.95 o 
  20   3   4      816.26      736.20    128.83 o 
  21   3   4     2657.92     2932.31    255.09 o 
  22   3   4      989.19      968.56    134.34 o 
 -25   4   4     1009.65      967.34    108.55 o 
 -24   4   4      240.04      119.39     89.60 o 
 -23   4   4     1253.14     1146.83     97.24 o 
 -22   4   4      153.56       15.83     74.13 o 
 -21   4   4        6.39      -48.29     68.10 o 
 -20   4   4     2140.10     2050.81     96.51 o 
 -19   4   4     3703.28     3397.78    120.39 o 
 -18   4   4       90.42       48.49     48.19 o 
 -17   4   4        5.48      -43.30     44.94 o 
 -16   4   4      896.28      802.35     51.65 o 
 -15   4   4     1058.38     1204.73     56.69 o 
 -14   4   4     8171.87     8274.61    138.15 o 
 -13   4   4      679.37      695.55     49.88 o 
 -12   4   4       34.43       35.69     31.25 o 
 -11   4   4    10220.39    10150.00    130.17 o 
 -10   4   4     2595.70     2624.02     55.43 o 
  -9   4   4        0.19       16.30     17.16 o 
  -8   4   4      384.13      424.51     21.22 o 
  -7   4   4      793.27      794.97     28.56 o 
  -6   4   4     2294.10     2187.45     45.00 o 
  -5   4   4    17338.76    17947.05    205.84 o 
  -4   4   4       46.65       58.53     33.04 o 
  -3   4   4     1939.73     1816.35     47.95 o 
  -2   4   4    16789.19    16617.39    214.08 o 
  -1   4   4      639.16      657.85     38.49 o 
   0   4   4     3281.38     3109.92     53.34 o 
   1   4   4      815.38      948.19     35.38 o 
   2   4   4     2633.61     2609.09     44.55 o 
   3   4   4     8018.07     7597.97     99.41 o 
   4   4   4     2773.79     2612.60     46.34 o 
   5   4   4       56.76       13.40     18.78 o 
   6   4   4     7249.64     7261.13     93.13 o 
   7   4   4     7679.88     8217.76    116.36 o 
   8   4   4     1942.61     1976.21     72.10 o 
   9   4   4     3626.51     3935.31     80.96 o 
  10   4   4      293.01      391.88     34.51 o 
  11   4   4      744.13      855.75     38.88 o 
  12   4   4     8647.88     8418.10    177.18 o 
  13   4   4     2291.30     2108.09     96.43 o 
  14   4   4      341.76      391.27     72.94 o 
  15   4   4     1949.39     1866.24    148.65 o 
  16   4   4      413.90      465.34     69.87 o 
  17   4   4     2190.46     2039.40     89.93 o 
  18   4   4      297.96      275.66     72.49 o 
  19   4   4       20.90       38.16     74.12 o 
  20   4   4      347.96      385.46     79.58 o 
  21   4   4      924.34     1152.72    145.14 o 
  22   4   4       67.83       34.41    121.46 o 
 -24   5   4     1603.04     1285.68    112.94 o 
 -23   5   4     1123.01     1157.98    135.80 o 
 -22   5   4     5829.00     6260.75    357.65 o 
 -21   5   4      729.67      724.30     85.52 o 
 -20   5   4    10064.37    10014.22    212.20 o 
 -19   5   4     3230.05     3109.82    114.12 o 
 -18   5   4     4322.92     4277.51    127.79 o 
 -17   5   4    17353.41    16944.88    290.37 o 
 -16   5   4     3759.99     3701.97    110.66 o 
 -15   5   4     3687.99     3738.17    109.90 o 
 -14   5   4      183.42      267.42     50.36 o 
 -13   5   4     5739.82     5709.97    125.00 o 
 -12   5   4      175.65      227.69     45.58 o 
 -11   5   4     8444.53     8533.51    154.63 o 
 -10   5   4       41.46       72.90     29.81 o 
  -9   5   4     1881.64     1939.04     52.16 o 
  -8   5   4     5922.28     6020.78    108.13 o 
  -7   5   4       94.96      136.31     25.13 o 
  -6   5   4      189.45      234.99     29.19 o 
  -5   5   4    10894.49    10667.45    133.95 o 
  -4   5   4       67.98       90.48     27.30 o 
  -3   5   4    19998.26    20155.07    261.84 o 
  -2   5   4     1104.83     1164.49     32.66 o 
  -1   5   4     6699.71     6509.63    120.43 o 
   0   5   4    22237.75    21422.85    221.42 o 
   1   5   4    38094.73    36844.36    369.42 o 
   2   5   4     8659.87     8334.60    100.55 o 
   3   5   4     5561.65     5518.35     75.60 o 
   4   5   4    28680.08    27477.49    306.56 o 
   5   5   4      249.18      295.82     26.94 o 
   6   5   4    23179.82    22458.58    238.48 o 
   7   5   4     1452.64     1415.00     48.01 o 
   8   5   4     4130.41     4013.94     78.20 o 
   9   5   4     2717.95     2689.34     72.38 o 
  10   5   4     6645.67     6401.84    129.52 o 
  11   5   4     1048.95     1177.46    128.67 o 
  12   5   4       20.97      -58.47     55.75 o 
  13   5   4      163.93      174.04     75.27 o 
  14   5   4      539.67      448.27     73.15 o 
  15   5   4     1372.92     1259.50     79.52 o 
  16   5   4      140.76      116.23     69.41 o 
  17   5   4      302.84      303.50     74.87 o 
  18   5   4     5317.11     5936.33    150.57 o 
  19   5   4       82.44      -12.15     91.33 o 
  20   5   4     1334.67     1401.46     95.25 o 
  21   5   4     1189.15     1235.87    128.57 o 
 -23   6   4       70.85      -97.51     79.32 o 
 -22   6   4      575.12      606.90    103.29 o 
 -21   6   4      831.69      800.50     91.27 o 
 -20   6   4        1.69     -112.23     74.82 o 
 -19   6   4      343.78      223.76     76.28 o 
 -18   6   4       16.88        3.84     67.54 o 
 -17   6   4      458.45      324.42     69.06 o 
 -16   6   4        5.33       48.22     58.12 o 
 -15   6   4     1430.46     1433.51     77.22 o 
 -14   6   4      641.16      554.38     57.58 o 
 -13   6   4     1680.07     1753.22     76.65 o 
 -12   6   4       10.63       50.16     62.50 o 
 -11   6   4     1216.90     1193.80     59.39 o 
 -10   6   4       36.03       59.22     41.44 o 
  -9   6   4      159.91      179.94     36.71 o 
  -8   6   4      107.69      108.44     30.64 o 
  -7   6   4      767.71      825.39     37.32 o 
  -6   6   4       81.48      105.55     30.08 o 
  -5   6   4     1654.75     1757.10     52.07 o 
  -4   6   4      535.26      576.77     33.82 o 
  -3   6   4     1052.67     1115.44     55.61 o 
  -2   6   4      275.37      277.08     53.66 o 
  -1   6   4     2942.12     3014.04     58.41 o 
   0   6   4        6.29        6.07     20.21 o 
   1   6   4      433.15      414.17     25.89 o 
   2   6   4      467.65      496.86     27.73 o 
   3   6   4       81.26       97.94     24.95 o 
   4   6   4     1187.25     1142.12     43.05 o 
   5   6   4     1126.80     1074.30     38.74 o 
   6   6   4     1852.27     1769.08     47.72 o 
   7   6   4      126.96      152.52     34.16 o 
   8   6   4       25.40       29.83     47.26 o 
   9   6   4      525.33      527.04     57.67 o 
  10   6   4      842.66      974.12     68.01 o 
  11   6   4       15.40      -80.69     53.80 o 
  12   6   4      420.32      384.67     69.46 o 
  13   6   4       34.89      -52.73     62.05 o 
  14   6   4      181.06       11.27     65.02 o 
  15   6   4      949.22     1123.63    147.57 o 
  16   6   4     1617.07     1972.34     93.36 o 
  17   6   4        8.58      -92.64     75.52 o 
  18   6   4      237.66      322.58     88.35 o 
  19   6   4      111.88      -11.73     80.17 o 
  20   6   4      454.91      368.09     90.65 o 
 -22   7   4     3356.74     3528.42    258.28 o 
 -21   7   4       93.12       13.83     87.73 o 
 -20   7   4     1675.63     1572.84    101.05 o 
 -19   7   4     1489.41     1677.59     97.51 o 
 -18   7   4     1353.43     1413.20     89.35 o 
 -17   7   4     5400.56     5640.35    148.21 o 
 -16   7   4     1677.60     1836.28    105.09 o 
 -15   7   4     3485.78     3396.31    110.78 o 
 -14   7   4      296.00      311.90     64.32 o 
 -13   7   4     6109.99     5962.85    229.03 o 
 -12   7   4      498.49      652.66     61.06 o 
 -11   7   4     1787.87     1861.67     80.03 o 
 -10   7   4      989.76      938.95     57.61 o 
  -9   7   4     1140.66     1193.01     60.54 o 
  -8   7   4     5261.38     5072.47    100.07 o 
  -7   7   4     2019.34     2145.91     67.95 o 
  -6   7   4     1265.02     1370.63     49.48 o 
  -5   7   4     5106.02     4958.81     91.74 o 
  -4   7   4     1409.49     1487.28     51.90 o 
  -3   7   4     7810.24     7870.38    127.33 o 
  -2   7   4      392.77      354.99     70.10 o 
  -1   7   4     5387.74     5369.67    128.36 o 
   0   7   4     8909.89     8770.45    165.61 o 
   1   7   4    10197.96     9365.78    238.04 o 
   2   7   4     2588.78     2534.00     56.39 o 
   3   7   4     2507.72     2360.80     54.68 o 
   4   7   4     5878.35     5694.22     85.67 o 
   5   7   4      363.35      443.76     51.80 o 
   6   7   4    14596.91    13743.63    185.27 o 
   7   7   4       23.91       65.75     66.98 o 
   8   7   4     1217.08     1157.70     67.74 o 
   9   7   4     3370.89     3594.69    230.75 o 
  10   7   4     1270.26     1286.57     77.29 o 
  11   7   4     2138.84     2040.09     91.70 o 
  12   7   4      582.15      576.85     71.53 o 
  13   7   4      354.32      278.22     73.24 o 
  14   7   4     1302.99     1373.47    121.48 o 
  15   7   4      877.06      756.59     91.62 o 
  16   7   4      510.74      579.00    135.66 o 
  17   7   4      204.53      -87.56     98.94 o 
  18   7   4     1592.58     1615.94    119.41 o 
 -20   8   4      589.98      381.49     92.11 o 
 -19   8   4      279.51      160.07    103.33 o 
 -18   8   4      121.72      122.58    108.15 o 
 -17   8   4      749.48      800.34     83.77 o 
 -16   8   4      253.02      315.28     73.76 o 
 -15   8   4     2974.26     3095.27    113.71 o 
 -14   8   4      867.97      880.22     73.71 o 
 -13   8   4      480.38      410.00     63.82 o 
 -12   8   4      120.31      223.07     58.18 o 
 -11   8   4     8195.29     8484.41    169.31 o 
 -10   8   4     1534.06     1510.51     73.71 o 
  -9   8   4     3777.08     3931.80    105.39 o 
  -8   8   4      117.89      159.11     50.13 o 
  -7   8   4     8639.20     8525.03    144.07 o 
  -6   8   4     1521.38     1442.88     60.81 o 
  -5   8   4    10425.76    10446.64    165.24 o 
  -4   8   4       40.44       22.23     56.31 o 
  -3   8   4       42.86       35.93     60.76 o 
  -2   8   4     3012.82     2882.93    117.58 o 
  -1   8   4     2045.00     2037.84     85.74 o 
   0   8   4       76.98       54.72     43.59 o 
   1   8   4     1402.05     1362.96    166.63 o 
   2   8   4      817.86      899.27     70.64 o 
   3   8   4      349.34      367.53     62.40 o 
   4   8   4      821.31      693.18     69.48 o 
   5   8   4      543.98      451.42     73.78 o 
   6   8   4     4274.91     4408.22    173.25 o 
   7   8   4     1290.16     1527.76    128.72 o 
   8   8   4     2495.93     2308.12     92.09 o 
   9   8   4      299.40      209.62     63.71 o 
  10   8   4      673.21      653.00     76.82 o 
  11   8   4      592.08      575.10     75.06 o 
  12   8   4     6351.15     6653.32    158.06 o 
  13   8   4      101.60      110.17     76.70 o 
  14   8   4      671.77      645.71     87.15 o 
  15   8   4     1035.94      984.50    119.78 o 
  16   8   4      871.70      793.48    113.56 o 
 -17   9   4       78.62      -31.29     81.04 o 
 -16   9   4      473.32      610.61     85.78 o 
 -15   9   4     2058.85     2268.71    148.40 o 
 -14   9   4       13.24      -40.43     68.64 o 
 -13   9   4     1314.48     1450.60     85.76 o 
 -12   9   4      776.41      817.30     74.89 o 
 -11   9   4      538.01      539.20     68.54 o 
 -10   9   4     5275.72     5666.14    138.35 o 
  -9   9   4     1565.42     1769.38     86.07 o 
  -8   9   4      259.49      305.36     59.46 o 
  -7   9   4     1128.72     1110.24     67.68 o 
  -6   9   4     3353.16     3131.64     89.77 o 
  -5   9   4       39.05       66.41     54.94 o 
  -4   9   4      511.56      480.14     62.18 o 
  -3   9   4     1642.62     1620.95     82.28 o 
  -2   9   4      266.34      176.42     63.96 o 
  -1   9   4     4390.42     4079.44    136.19 o 
   0   9   4      150.09      189.62     95.06 o 
   1   9   4        4.00      -43.49     57.20 o 
   2   9   4     2427.37     2368.27    132.72 o 
   3   9   4     1079.28     1000.38     79.57 o 
   4   9   4      221.13      232.95     90.04 o 
   5   9   4       61.59        4.24     65.63 o 
   6   9   4      641.22      554.37     94.21 o 
   7   9   4     1515.55     1546.85    134.31 o 
   8   9   4     1801.33     1737.10    141.77 o 
   9   9   4      679.36      439.80    144.84 o 
  10   9   4      400.43      462.09    129.28 o 
  11   9   4     1528.33     1749.99    268.32 o 
  12   9   4       52.53      -30.52    136.03 o 
  13   9   4     1184.79     1515.54    221.23 o 
  14   9   4      212.08      126.22    232.07 o 
 -14  10   4      728.15      850.48     88.61 o 
 -13  10   4     1917.33     1864.25     98.99 o 
 -12  10   4      702.15      582.37     79.62 o 
 -11  10   4     1992.98     1887.73     93.55 o 
 -10  10   4      326.45      363.86     70.75 o 
  -9  10   4     6147.04     6618.83    168.79 o 
  -8  10   4      253.63      312.58     67.28 o 
  -7  10   4     6221.32     6528.46    308.15 o 
  -6  10   4      287.91      199.07     70.94 o 
  -5  10   4     1717.41     1546.56    101.83 o 
  -4  10   4      872.81      780.03     74.06 o 
  -3  10   4     1855.11     1744.63     86.57 o 
  -2  10   4     1099.23     1033.83    109.36 o 
  -1  10   4       30.38      -75.10     79.09 o 
   0  10   4      840.78     1009.09    225.41 o 
   1  10   4      437.10      392.15    118.70 o 
   2  10   4      746.88      798.82    103.93 o 
   3  10   4     1161.97     1015.24    103.05 o 
   4  10   4       17.31       54.32     85.62 o 
   5  10   4     1109.33     1306.84    174.70 o 
   6  10   4      321.48      655.71    200.98 o 
   7  10   4       20.60      278.72    195.92 o 
   8  10   4     1589.88     1905.78    226.62 o 
   9  10   4      771.52     1087.16    223.77 o 
  10  10   4     2232.49     2600.09    267.54 o 
  11  10   4       95.38      474.90    211.84 o 
  -9  11   4       37.62      -28.35     89.77 o 
  -8  11   4       91.50      315.12    121.45 o 
  -7  11   4       10.03       60.58    114.04 o 
  -6  11   4     2059.35     2068.25    159.86 o 
  -5  11   4       39.64       41.33    110.68 o 
  -4  11   4      693.87      894.93    133.56 o 
  -3  11   4       43.97       13.61     94.40 o 
  -2  11   4       45.84     -128.51     85.67 o 
  -1  11   4      159.80       93.97     98.13 o 
   0  11   4      256.70      232.75    146.32 o 
   1  11   4      407.13      245.29    105.56 o 
   2  11   4       54.32      -71.89    116.50 o 
   3  11   4       14.47       65.51    131.78 o 
   4  11   4        2.87        9.70     96.46 o 
   5  11   4        6.01      278.69    189.76 o 
   6  11   4      461.56      691.07    225.22 o 
 -27   1   5      488.30      324.26    180.55 o 
 -26   1   5      220.94      168.32     80.77 o 
 -25   1   5      563.73      551.78    113.63 o 
 -24   1   5      330.88      249.37     73.60 o 
 -23   1   5      920.81     1008.02     82.16 o 
 -22   1   5     5733.10     5858.48    183.01 o 
 -21   1   5     6210.85     6634.33    255.89 o 
 -20   1   5     3266.65     3128.57     96.28 o 
 -19   1   5      677.54      580.12     67.46 o 
 -18   1   5    18575.57    18590.41    240.19 o 
 -17   1   5     1249.56     1314.36     52.45 o 
 -16   1   5    22294.57    21125.29    260.38 o 
 -15   1   5       10.08       31.80     28.76 o 
 -14   1   5    15140.21    15007.99    230.01 o 
 -13   1   5    12734.07    12715.99    161.78 o 
 -12   1   5    46924.05    48044.76    534.87 o 
 -11   1   5     4254.43     4407.45     61.19 o 
 -10   1   5     2006.31     1894.89     40.13 o 
  -9   1   5    22763.13    23197.16    236.03 o 
  -8   1   5      741.60      806.74     23.31 o 
  -7   1   5     8636.98     8392.37    101.85 o 
  -6   1   5     5955.60     6030.15     68.35 o 
  -5   1   5      559.43      476.67     28.23 o 
  -4   1   5     8808.36     9389.78    123.43 o 
  -3   1   5     1095.88     1313.24     30.30 o 
  -2   1   5      108.03       84.69     13.86 o 
  -1   1   5    21017.22    21833.98    258.91 o 
   0   1   5      844.94      769.87     25.56 o 
   1   1   5    31915.33    32534.90    340.76 o 
   2   1   5     5486.52     5406.71     94.20 o 
   3   1   5    26543.39    27278.49    325.20 o 
   4   1   5     6231.22     6538.05     93.25 o 
   5   1   5    93971.81    95062.23   1274.98 o 
   6   1   5     2081.35     1960.66     47.77 o 
   7   1   5    28255.77    27717.84    315.23 o 
   8   1   5     5082.63     4917.13     79.98 o 
   9   1   5    11613.66    11061.95    159.39 o 
  10   1   5    16713.65    16194.07    199.00 o 
  11   1   5    12061.29    11856.56    144.19 o 
  12   1   5     3982.14     3766.35     71.92 o 
  13   1   5      207.85      188.69     36.76 o 
  14   1   5     3847.15     4063.36     79.48 o 
  15   1   5      254.63      215.22     54.43 o 
  16   1   5      491.43      506.13     59.94 o 
  17   1   5       42.44       64.98     58.38 o 
  18   1   5      276.52      154.47     97.94 o 
  19   1   5     1849.16     1835.25    130.77 o 
  20   1   5      262.61      445.56    112.33 o 
  21   1   5       48.20      120.87    103.47 o 
  22   1   5     2317.72     2194.28    154.67 o 
  23   1   5        9.86       15.43    119.43 o 
 -27   2   5     3043.57     2868.77    148.86 o 
 -26   2   5      345.00      310.52    138.13 o 
 -25   2   5        5.35     -103.52     69.01 o 
 -24   2   5     3544.61     3378.62    125.41 o 
 -23   2   5     2005.94     2055.25    115.55 o 
 -22   2   5      298.01      104.70     94.59 o 
 -21   2   5       47.56      -96.47     64.31 o 
 -20   2   5      755.32      717.86     64.62 o 
 -19   2   5      811.23      825.85     59.70 o 
 -18   2   5     4068.94     4008.62    101.84 o 
 -17   2   5     2109.62     1992.36     69.22 o 
 -16   2   5     2966.66     3058.51     76.45 o 
 -15   2   5      742.97      771.48     39.91 o 
 -14   2   5      247.81      346.79     32.08 o 
 -13   2   5      399.59      480.49     37.24 o 
 -12   2   5       13.51       81.91     20.85 o 
 -11   2   5     4417.65     4360.13     60.25 o 
 -10   2   5    35002.13    35449.45    355.92 o 
  -9   2   5      119.40      150.02     20.91 o 
  -8   2   5      631.25      794.67     23.79 o 
  -7   2   5    35475.14    37138.24    342.83 o 
  -6   2   5    27664.18    29624.59    330.28 o 
  -5   2   5    13067.58    13555.78    154.11 o 
  -4   2   5    18819.64    18914.91    236.67 o 
  -3   2   5     2976.65     3043.05     61.58 o 
  -2   2   5     1167.03     1233.59     41.07 o 
  -1   2   5    35930.29    36219.94    496.65 o 
   0   2   5    16785.83    16905.77    366.71 o 
   1   2   5     1179.74     1196.04     44.13 o 
   2   2   5     4973.68     4780.82     78.27 o 
   3   2   5     1543.86     1578.81     38.75 o 
   4   2   5     3150.44     2863.81     54.34 o 
   5   2   5     5072.82     4928.22     75.93 o 
   6   2   5     2610.35     2495.35     48.41 o 
   7   2   5     1910.54     1867.80     51.59 o 
   8   2   5     3192.92     3236.20     60.74 o 
   9   2   5      785.69      831.30     42.96 o 
  10   2   5     3171.30     3061.26     76.07 o 
  11   2   5     3562.56     3421.16     88.55 o 
  12   2   5     4470.17     4718.81     98.13 o 
  13   2   5     5759.12     5934.06    120.95 o 
  14   2   5      356.60      377.19     55.88 o 
  15   2   5      935.45      896.96     65.33 o 
  16   2   5     7278.65     7491.04    149.60 o 
  17   2   5     1950.24     2013.59     98.59 o 
  18   2   5     2046.04     2337.46     92.69 o 
  19   2   5       13.89       46.83    117.86 o 
  20   2   5     2208.01     1740.31    145.89 o 
  21   2   5      564.34      670.85    118.70 o 
  22   2   5     2223.61     2252.30    158.93 o 
 -26   3   5      268.82        1.03     92.42 o 
 -25   3   5      328.15      104.30    130.65 o 
 -24   3   5       46.45     -125.46     83.64 o 
 -23   3   5     2425.12     2435.51    232.89 o 
 -22   3   5       82.80      -41.11    109.75 o 
 -21   3   5       30.24      -45.70     61.17 o 
 -20   3   5     4981.58     5100.15    170.19 o 
 -19   3   5     1393.53     1406.59     69.97 o 
 -18   3   5     4166.70     4050.24    102.65 o 
 -17   3   5       26.75      -10.31     41.47 o 
 -16   3   5     6421.72     6273.32    154.53 o 
 -15   3   5     2604.64     2629.04     76.40 o 
 -14   3   5    21877.56    22051.40    297.02 o 
 -13   3   5      171.64      187.57     32.94 o 
 -12   3   5      279.00      355.67     26.20 o 
 -11   3   5     3668.21     3495.70     58.31 o 
 -10   3   5     8328.80     8574.27    108.16 o 
  -9   3   5     1946.19     2060.54     37.37 o 
  -8   3   5    14445.06    15990.73    168.24 o 
  -7   3   5       32.05       28.77     12.33 o 
  -6   3   5    20836.59    22212.28    326.79 o 
  -5   3   5     7489.15     7254.85    104.43 o 
  -4   3   5     2681.11     3057.96     59.08 o 
  -3   3   5     3284.29     3083.62     66.78 o 
  -2   3   5     6578.69     6513.77     95.26 o 
  -1   3   5     1613.89     1818.12     64.47 o 
   0   3   5    10193.41    10161.70    170.05 o 
   1   3   5     4632.54     4827.79    112.63 o 
   2   3   5      790.74      709.65     38.82 o 
   3   3   5    39064.81    37077.55    459.01 o 
   4   3   5      857.40      785.04     42.07 o 
   5   3   5     1151.16     1009.85     27.42 o 
   6   3   5     2172.65     2271.50     42.03 o 
   7   3   5    10161.83    10811.84    135.38 o 
   8   3   5     3127.47     3189.23     60.49 o 
   9   3   5     7567.12     8019.58    109.89 o 
  10   3   5      487.84      493.62     37.67 o 
  11   3   5      109.13      151.21     34.03 o 
  12   3   5     6977.74     7028.64    123.48 o 
  13   3   5     2327.43     2368.78    105.34 o 
  14   3   5     2076.72     2092.31     84.21 o 
  15   3   5     1003.04      926.08     68.62 o 
  16   3   5      142.34      147.93     61.70 o 
  17   3   5     1524.61     1589.68     79.84 o 
  18   3   5       72.35      107.41     66.72 o 
  19   3   5       40.44      106.50     68.79 o 
  20   3   5     1513.97     1448.19    143.58 o 
  21   3   5     1020.43      983.05    142.48 o 
  22   3   5      652.86      576.96    235.93 o 
 -25   4   5     1583.13     1442.98    130.58 o 
 -24   4   5     2725.09     2747.62    126.89 o 
 -23   4   5     1106.73      774.66    106.91 o 
 -22   4   5     2296.54     2124.34    106.15 o 
 -21   4   5      179.21      114.91     73.77 o 
 -20   4   5     7492.84     7086.63    168.36 o 
 -19   4   5       31.75       54.15     65.95 o 
 -18   4   5      578.29      645.09     69.37 o 
 -17   4   5      694.82      786.28     67.99 o 
 -16   4   5      138.85      128.31     51.16 o 
 -15   4   5       11.44       -3.53     45.02 o 
 -14   4   5     2287.22     2390.12     70.87 o 
 -13   4   5       20.86       50.25     32.61 o 
 -12   4   5    10579.46    10856.69    159.86 o 
 -11   4   5       24.05       43.58     18.57 o 
 -10   4   5     7563.50     7513.48     89.52 o 
  -9   4   5     1626.51     1679.65     35.01 o 
  -8   4   5    14740.18    14702.12    172.98 o 
  -7   4   5    13944.93    14664.33    172.83 o 
  -6   4   5     5306.85     5444.26    210.11 o 
  -5   4   5    28954.99    28318.33    353.39 o 
  -4   4   5     7350.09     7077.07    135.50 o 
  -3   4   5    39317.56    38781.80    764.63 o 
  -2   4   5     3159.82     2943.04     57.31 o 
  -1   4   5    46143.53    46395.96    565.11 o 
   0   4   5      142.43      177.39     23.95 o 
   1   4   5    13222.48    12712.80    174.67 o 
   2   4   5      178.04      249.05     39.82 o 
   3   4   5     4921.47     4334.78     89.90 o 
   4   4   5      313.17      376.33     22.32 o 
   5   4   5      829.09      805.92     36.69 o 
   6   4   5      664.96      639.19     31.40 o 
   7   4   5       46.69        6.18     23.11 o 
   8   4   5      326.86      484.63     29.61 o 
   9   4   5     4202.73     4536.70     95.16 o 
  10   4   5      593.06      714.52    111.63 o 
  11   4   5     2909.63     3188.46    110.86 o 
  12   4   5     5042.19     4430.64    128.96 o 
  13   4   5     3740.80     4066.19    127.21 o 
  14   4   5     4528.12     4009.02    174.02 o 
  15   4   5     3999.65     3581.98    113.55 o 
  16   4   5     6832.40     7278.92    154.27 o 
  17   4   5      624.77      713.76     75.53 o 
  18   4   5     8509.72     9067.28    181.17 o 
  19   4   5      172.39      262.31     77.96 o 
  20   4   5     2667.20     2960.24    119.06 o 
  21   4   5      185.91      204.67    170.30 o 
 -24   5   5      222.53       48.03     95.62 o 
 -23   5   5      755.27      461.07    155.71 o 
 -22   5   5      275.23       55.24    111.15 o 
 -21   5   5       23.36      -23.30     74.01 o 
 -20   5   5      463.34      431.41     80.11 o 
 -19   5   5      433.44      456.24     76.97 o 
 -18   5   5      576.33      547.49     67.39 o 
 -17   5   5        3.54       82.45     61.51 o 
 -16   5   5      106.65      200.84     52.06 o 
 -15   5   5      382.70      431.62     54.42 o 
 -14   5   5      332.30      331.07     49.48 o 
 -13   5   5       85.11      118.96     42.43 o 
 -12   5   5     2231.93     2205.70     79.68 o 
 -11   5   5     4703.43     4660.07    107.96 o 
 -10   5   5      558.97      578.62     42.00 o 
  -9   5   5     1040.50     1080.75     37.59 o 
  -8   5   5        2.58       18.96     25.53 o 
  -7   5   5       17.10       44.37     23.16 o 
  -6   5   5     9346.63     9436.74    122.78 o 
  -5   5   5     4063.29     4491.08     83.93 o 
  -4   5   5      469.06      408.74     35.15 o 
  -3   5   5       10.82      -43.81     45.94 o 
  -2   5   5     2621.28     2589.10     56.69 o 
  -1   5   5      423.60      343.36     27.01 o 
   0   5   5     4835.38     4901.50     87.81 o 
   1   5   5      739.74      818.36     65.65 o 
   2   5   5      507.49      494.76     26.82 o 
   3   5   5     1497.22     1645.68     44.24 o 
   4   5   5     2693.43     2718.65     61.92 o 
   5   5   5     1079.48     1008.22     37.97 o 
   6   5   5       52.79       15.54     40.11 o 
   7   5   5       16.82      -41.83     51.51 o 
   8   5   5      573.10      465.56     60.32 o 
   9   5   5      744.17      602.81     51.98 o 
  10   5   5      418.27      176.99     64.92 o 
  11   5   5     1073.36      899.14     74.53 o 
  12   5   5     1761.95     1887.09     93.59 o 
  13   5   5      131.68      -10.24     71.52 o 
  14   5   5       91.05       65.96     71.93 o 
  15   5   5      281.89      156.77     77.12 o 
  16   5   5      142.23      281.97     73.70 o 
  17   5   5     1867.15     2204.66    114.80 o 
  18   5   5      137.39       96.72     76.90 o 
  19   5   5       29.04      -84.10     87.59 o 
  20   5   5      362.88       86.80     84.50 o 
 -23   6   5      282.45      158.96    128.88 o 
 -22   6   5     5058.18     5215.45    169.10 o 
 -21   6   5       13.76      -40.23     80.02 o 
 -20   6   5     2498.57     2586.72    126.53 o 
 -19   6   5       16.44      -92.94     66.93 o 
 -18   6   5        4.73      -50.71     64.91 o 
 -17   6   5     6051.08     5828.93    146.28 o 
 -16   6   5     2247.42     1956.08     94.17 o 
 -15   6   5      110.58      213.54     73.06 o 
 -14   6   5     2448.87     2304.45     89.88 o 
 -13   6   5      529.54      618.55     57.77 o 
 -12   6   5     6516.99     6549.40    136.51 o 
 -11   6   5     1831.21     1904.22     86.90 o 
 -10   6   5     4773.89     4787.65    109.29 o 
  -9   6   5    17730.43    17906.45    213.75 o 
  -8   6   5    25344.66    25967.43    297.49 o 
  -7   6   5     2820.08     2841.58     72.27 o 
  -6   6   5     4476.96     4402.63     77.00 o 
  -5   6   5    10006.61    10179.28    134.54 o 
  -4   6   5     4752.60     4710.53    105.77 o 
  -3   6   5    24477.71    24653.85    363.20 o 
  -2   6   5     8666.63     8968.27    161.25 o 
  -1   6   5     6353.57     6212.23    128.95 o 
   0   6   5     3221.79     3145.09     63.67 o 
   1   6   5    21324.18    20241.80    215.22 o 
   2   6   5     1739.72     1600.58     43.82 o 
   3   6   5     1870.36     1651.75     44.97 o 
   4   6   5      182.77      163.74     33.30 o 
   5   6   5        8.56      -31.87     21.24 o 
   6   6   5     6145.79     6149.74    122.62 o 
   7   6   5      547.18      518.54     47.64 o 
   8   6   5      523.38      442.63     57.25 o 
   9   6   5    12499.36    11770.21    229.25 o 
  10   6   5       56.84       10.80     70.89 o 
  11   6   5     4331.16     3854.00    164.66 o 
  12   6   5     1073.82     1310.77     92.70 o 
  13   6   5     1414.65     1350.11    155.55 o 
  14   6   5     7242.54     7849.77    191.33 o 
  15   6   5     6715.88     7094.99    343.39 o 
  16   6   5      682.60      566.25     83.42 o 
  17   6   5       28.82       18.61     77.37 o 
  18   6   5     4630.48     4056.89    140.95 o 
  19   6   5       11.47       38.53     86.39 o 
 -22   7   5        2.38      -50.77     91.82 o 
 -21   7   5       77.67      -11.76     95.60 o 
 -20   7   5     3117.47     3003.02    131.21 o 
 -19   7   5      139.27      121.59     74.12 o 
 -18   7   5     1728.87     1865.64     98.50 o 
 -17   7   5       66.78       43.60     69.33 o 
 -16   7   5     1472.54     1527.51    102.78 o 
 -15   7   5      547.16      548.30     74.50 o 
 -14   7   5     5725.55     5762.85    138.39 o 
 -13   7   5      188.70      177.51     56.10 o 
 -12   7   5      694.59      675.02     67.62 o 
 -11   7   5      441.79      402.82     53.61 o 
 -10   7   5     3941.68     3864.94    102.60 o 
  -9   7   5      131.68      138.68     50.10 o 
  -8   7   5     5517.92     5760.43    128.97 o 
  -7   7   5      801.81      862.96     42.15 o 
  -6   7   5     1044.31     1124.04     45.90 o 
  -5   7   5      106.51      179.80     35.70 o 
  -4   7   5     1451.50     1615.48     61.06 o 
  -3   7   5     2446.07     2444.16     88.15 o 
  -2   7   5       28.64       53.84     69.13 o 
  -1   7   5      107.51       92.54     48.57 o 
   0   7   5      400.77      382.33     75.04 o 
   1   7   5     2154.43     2125.68     67.77 o 
   2   7   5     2358.12     2106.35     84.05 o 
   3   7   5     8613.51     8495.48    167.17 o 
   4   7   5       39.76       60.32     43.57 o 
   5   7   5       43.60       26.88     40.85 o 
   6   7   5     1438.25     1186.55     66.55 o 
   7   7   5     4399.20     4061.04     92.17 o 
   8   7   5      608.01      609.29     61.70 o 
   9   7   5     3945.02     3679.57    138.97 o 
  10   7   5      143.99      140.70     64.96 o 
  11   7   5      710.85      651.13     84.87 o 
  12   7   5     2169.73     2221.35    109.21 o 
  13   7   5     1646.88     1565.61    101.80 o 
  14   7   5        9.94     -121.95     87.21 o 
  15   7   5      192.37      154.55    182.02 o 
  16   7   5        1.39     -123.61     94.25 o 
  17   7   5        8.50      -81.58     98.39 o 
 -20   8   5     1060.32      989.09     99.86 o 
 -19   8   5     1200.13     1280.57     99.48 o 
 -18   8   5     1490.81     1544.52     97.98 o 
 -17   8   5      740.67      748.08     91.05 o 
 -16   8   5       45.66      -54.16     66.04 o 
 -15   8   5     1090.70     1063.13     80.49 o 
 -14   8   5      669.04      582.79     70.03 o 
 -13   8   5     2297.09     2367.49    120.09 o 
 -12   8   5     2386.89     2371.84    100.04 o 
 -11   8   5      432.41      444.23     63.43 o 
 -10   8   5     2405.51     2674.72     96.68 o 
  -9   8   5      105.51      128.07     50.62 o 
  -8   8   5     3207.49     3161.79     95.66 o 
  -7   8   5     1852.14     1839.32     61.51 o 
  -6   8   5     1538.51     1663.93     59.06 o 
  -5   8   5     3791.03     3708.54     93.34 o 
  -4   8   5      144.09      139.94     47.96 o 
  -3   8   5     4867.20     4686.20    151.63 o 
  -2   8   5      302.48      289.06     58.21 o 
  -1   8   5     4173.87     4023.52    116.58 o 
   0   8   5       44.26      114.78     57.14 o 
   1   8   5      502.42      523.38    149.94 o 
   2   8   5     1440.36     1529.31     82.01 o 
   3   8   5      549.49      626.79    106.50 o 
   4   8   5     3618.34     3351.46    115.66 o 
   5   8   5      241.72      141.37     77.27 o 
   6   8   5     3748.63     3479.52    118.20 o 
   7   8   5     1555.45     1284.05    139.00 o 
   8   8   5     2389.14     2370.85    357.74 o 
   9   8   5     1750.08     1764.77    135.58 o 
  10   8   5        2.82        9.96    105.59 o 
  11   8   5     3486.26     3474.35    210.52 o 
  12   8   5       12.67       -7.33    131.46 o 
  13   8   5      505.42      417.50     94.82 o 
  14   8   5      492.31      519.70    100.93 o 
  15   8   5     1094.63     1073.12    110.74 o 
 -17   9   5       81.90      117.30     81.01 o 
 -16   9   5     3835.91     3889.38    136.82 o 
 -15   9   5      133.32      171.03     73.83 o 
 -14   9   5     3696.53     3644.96    128.92 o 
 -13   9   5       33.47      139.25     70.16 o 
 -12   9   5      891.02     1042.81    102.91 o 
 -11   9   5     1885.92     1761.41     82.57 o 
 -10   9   5     2812.02     3012.12    109.84 o 
  -9   9   5     1986.39     2110.10    140.80 o 
  -8   9   5      714.91      793.23    119.90 o 
  -7   9   5      103.23      101.26     61.15 o 
  -6   9   5      521.00      477.29     64.45 o 
  -5   9   5      611.56      594.00     73.85 o 
  -4   9   5       28.31       51.11     66.45 o 
  -3   9   5      409.21      401.88     85.18 o 
  -2   9   5      275.72      432.65     56.65 o 
  -1   9   5     2349.07     2372.22    205.21 o 
   0   9   5      350.82      418.58     66.40 o 
   1   9   5     1914.90     1963.80    114.38 o 
   2   9   5       33.71      142.31    114.39 o 
   3   9   5     9152.13     8826.94    188.84 o 
   4   9   5       15.37      -21.51     71.74 o 
   5   9   5     4669.91     4499.16    154.81 o 
   6   9   5      654.32      801.16     88.88 o 
   7   9   5     3732.87     3799.65    227.46 o 
   8   9   5     1071.38     1119.00    138.24 o 
   9   9   5     4978.68     4694.77    204.32 o 
  10   9   5      497.79      376.97    125.67 o 
  11   9   5      352.10      271.16    126.66 o 
  12   9   5     1680.95     1793.47    318.79 o 
  13   9   5      277.08      275.30    128.07 o 
 -14  10   5        8.37      -65.19     73.21 o 
 -13  10   5      583.11      603.73     80.13 o 
 -12  10   5        3.00      -43.54     70.36 o 
 -11  10   5      115.01      146.52     90.24 o 
 -10  10   5      978.32     1001.41     81.83 o 
  -9  10   5     1289.46     1559.49    130.21 o 
  -8  10   5       22.02       88.41     77.63 o 
  -7  10   5       23.53      -90.24     76.18 o 
  -6  10   5     1184.85     1058.62     91.59 o 
  -5  10   5        7.94      -35.98     67.15 o 
  -4  10   5       25.52     -122.68     84.32 o 
  -3  10   5       50.63      -91.40     63.97 o 
  -2  10   5     1178.27     1127.15     81.11 o 
  -1  10   5      722.77      641.38     74.26 o 
   0  10   5      150.16       51.64     63.10 o 
   1  10   5       28.23      -35.85     70.52 o 
   2  10   5     1937.77     2006.33    173.91 o 
   3  10   5       25.82       91.84     78.74 o 
   4  10   5     1747.24     1856.46    106.24 o 
   5  10   5       10.14       85.51     82.89 o 
   6  10   5      105.34      161.84    133.15 o 
   7  10   5     1015.81      952.80    138.14 o 
   8  10   5     1108.44     1119.25    145.49 o 
   9  10   5        7.56      -24.50    135.40 o 
  -8  11   5        4.46       39.25     90.08 o 
  -7  11   5     2067.78     2145.24    197.97 o 
  -6  11   5       41.89       -8.48     77.60 o 
  -5  11   5      139.32      163.22    119.84 o 
  -4  11   5     2797.34     3144.17    182.68 o 
  -3  11   5      184.03      192.20    201.01 o 
  -2  11   5      715.86      753.47    206.95 o 
  -1  11   5      976.54      751.81    193.81 o 
   0  11   5      888.71      840.13    113.54 o 
   1  11   5     1847.20     2014.00    199.45 o 
   2  11   5     1225.95     1438.95    129.85 o 
   3  11   5     1196.69     1187.99    126.70 o 
   4  11   5       19.96      142.90    109.93 o 
 -27   0   6     4613.29     5347.67    208.63 o 
 -26   0   6      541.57      621.15     95.37 o 
 -25   0   6    10048.67    11167.51    236.25 o 
 -24   0   6      958.44     1041.53    129.19 o 
 -23   0   6     4233.95     4351.26    140.90 o 
 -22   0   6     1039.33      823.09    168.94 o 
 -21   0   6    15778.17    15199.16    343.65 o 
 -20   0   6      177.53       59.64     73.89 o 
 -19   0   6     5351.26     5285.32    461.53 o 
 -18   0   6     1088.58     1059.94     80.23 o 
 -17   0   6     7432.42     8032.05    199.30 o 
 -16   0   6    11389.19    11274.40    332.82 o 
 -15   0   6     4842.86     4611.09    130.92 o 
 -14   0   6      948.22      938.33     58.04 o 
 -13   0   6    17534.46    17253.03    333.33 o 
 -12   0   6      274.47      447.78     98.61 o 
 -11   0   6     6205.55     6015.46    134.52 o 
 -10   0   6      989.39     1048.29     44.02 o 
  -9   0   6     7625.05     7723.30    126.95 o 
  -8   0   6    31137.90    32949.73    466.31 o 
  -7   0   6    12727.12    12698.34    212.33 o 
  -6   0   6     8808.57     9306.49    175.39 o 
  -5   0   6     2823.25     2805.32     56.28 o 
  -4   0   6    90640.34    95023.25   2277.66 o 
  -3   0   6      409.66      577.61     29.86 o 
  -2   0   6    64541.28    67673.73   1077.08 o 
  -1   0   6      226.32      298.98     24.27 o 
   0   0   6    14419.04    14119.80    202.21 o 
   1   0   6    22018.59    22501.40    314.22 o 
   2   0   6    54748.61    57308.28    774.59 o 
   3   0   6     6269.87     6495.92    106.88 o 
   4   0   6        4.41       -2.76     37.35 o 
   5   0   6    26958.62    26548.39    468.56 o 
   6   0   6       49.08       67.58     42.64 o 
   7   0   6    22284.82    22275.17    402.13 o 
   8   0   6       70.54       52.93     46.72 o 
   9   0   6      112.40       58.84     44.37 o 
  10   0   6     4444.18     4075.70    103.18 o 
  11   0   6      926.16      940.61     64.42 o 
  12   0   6      896.88      763.00     75.51 o 
  13   0   6     4190.21     4092.52    114.61 o 
  14   0   6      556.44      643.83     65.40 o 
  15   0   6    10367.20    10437.29    197.60 o 
  16   0   6       60.67       94.24    136.63 o 
  17   0   6     2048.76     2044.12    186.41 o 
  18   0   6     2511.10     3023.61    257.77 o 
  19   0   6     7986.83     8294.40    368.15 o 
  20   0   6      258.16      328.94    170.40 o 
  21   0   6     2411.62     2459.06    234.07 o 
  22   0   6     1854.07     1682.42    203.38 o 
 -27   1   6      626.78      641.21    151.83 o 
 -26   1   6       96.72      109.30    122.05 o 
 -25   1   6      323.36      315.41    132.29 o 
 -24   1   6      343.02      300.58     80.83 o 
 -23   1   6       13.49      -50.00     59.53 o 
 -22   1   6        1.75      -58.53     70.79 o 
 -21   1   6      153.04       68.47     49.87 o 
 -20   1   6       16.80       -4.69     45.51 o 
 -19   1   6     4508.00     4255.04     94.06 o 
 -18   1   6      227.59      211.54     40.84 o 
 -17   1   6       29.36        5.06     36.10 o 
 -16   1   6     3342.78     3107.45     93.15 o 
 -15   1   6     1778.07     1852.61     47.97 o 
 -14   1   6       48.36       59.88     22.61 o 
 -13   1   6     3539.42     3307.53     55.05 o 
 -12   1   6       16.12       29.21     19.71 o 
 -11   1   6      350.77      365.28     21.07 o 
 -10   1   6     7500.30     7694.58     89.93 o 
  -9   1   6     3345.69     3679.09     56.84 o 
  -8   1   6       81.43      115.15     14.88 o 
  -7   1   6     3384.76     3445.85     46.74 o 
  -6   1   6     3975.83     3881.49     62.49 o 
  -5   1   6     3250.44     3507.15     56.85 o 
  -4   1   6     7357.20     7531.65    100.29 o 
  -3   1   6     5534.67     5738.43     79.63 o 
  -2   1   6     7316.11     7777.45    102.15 o 
  -1   1   6     2835.52     2951.27     44.00 o 
   0   1   6     1405.53     1569.75     30.24 o 
   1   1   6      529.42      567.60     18.76 o 
   2   1   6     2447.57     2459.62     51.00 o 
   3   1   6      710.50      748.23     32.22 o 
   4   1   6     4557.36     4821.24     76.75 o 
   5   1   6      370.82      426.66     36.11 o 
   6   1   6      214.13      277.38     32.69 o 
   7   1   6     9998.02     9451.58    193.31 o 
   8   1   6     7999.96     7489.11    108.18 o 
   9   1   6      850.82      926.07     41.02 o 
  10   1   6        3.45       21.39     34.19 o 
  11   1   6        6.04        8.66     33.83 o 
  12   1   6       53.21        1.58     34.88 o 
  13   1   6     1881.26     1808.47     71.61 o 
  14   1   6     1336.11     1289.49     58.35 o 
  15   1   6       54.66       47.74     58.42 o 
  16   1   6      866.78      899.88     67.82 o 
  17   1   6      756.76      921.10    108.08 o 
  18   1   6       24.25      128.32    101.34 o 
  19   1   6        9.18      -81.78    100.77 o 
  20   1   6       50.05       82.11    109.35 o 
  21   1   6      202.14      360.72    153.11 o 
  22   1   6      298.98      463.05    133.82 o 
 -27   2   6     1466.66     1328.56    211.11 o 
 -26   2   6     1055.42     1088.73    149.26 o 
 -25   2   6     2808.39     2882.53    193.60 o 
 -24   2   6      609.91      357.70    117.87 o 
 -23   2   6     7077.73     7355.07    161.76 o 
 -22   2   6       77.18       -0.01     64.58 o 
 -21   2   6     4715.25     4597.33    120.62 o 
 -20   2   6     1646.31     1448.64     85.71 o 
 -19   2   6     2691.18     2550.54    111.35 o 
 -18   2   6     4639.02     4846.13     95.99 o 
 -17   2   6     1130.57     1169.84     49.95 o 
 -16   2   6     2465.73     2415.82     66.88 o 
 -15   2   6      235.04      273.78     37.62 o 
 -14   2   6     4411.12     4655.24     74.87 o 
 -13   2   6      161.40      193.21     22.74 o 
 -12   2   6       64.50       66.32     20.10 o 
 -11   2   6     6765.53     7062.56     85.81 o 
 -10   2   6     2550.34     2541.68     43.41 o 
  -9   2   6     5836.32     5722.68     70.35 o 
  -8   2   6     4190.14     4034.47     59.06 o 
  -7   2   6    13686.00    14705.54    143.17 o 
  -6   2   6    22484.61    23154.08    256.25 o 
  -5   2   6     6924.70     7074.12    101.46 o 
  -4   2   6    10947.45    11030.44    166.87 o 
  -3   2   6      994.37     1196.47     49.65 o 
  -2   2   6    32519.57    34962.79    482.21 o 
  -1   2   6     4158.34     4300.42     83.75 o 
   0   2   6    21494.19    22640.08    334.14 o 
   1   2   6    11823.89    11838.97    181.41 o 
   2   2   6     6722.84     6113.05     91.36 o 
   3   2   6     3699.17     3516.26     59.52 o 
   4   2   6    12161.93    11984.73    145.66 o 
   5   2   6     4770.23     4796.89    111.26 o 
   6   2   6       33.84       40.30     20.04 o 
   7   2   6     3446.88     3420.45     61.72 o 
   8   2   6     1431.30     1385.58     55.63 o 
   9   2   6      218.42       96.42     38.55 o 
  10   2   6     2358.41     2499.41     72.57 o 
  11   2   6      780.99      677.15     49.74 o 
  12   2   6     3314.31     3440.12     98.25 o 
  13   2   6     1876.97     1714.08     78.57 o 
  14   2   6      152.35      195.46     56.06 o 
  15   2   6     3731.97     3595.15    108.61 o 
  16   2   6      282.10      196.61     62.96 o 
  17   2   6     4350.68     4186.45    119.23 o 
  18   2   6      165.91      249.34     81.26 o 
  19   2   6     2708.48     2918.15    179.82 o 
  20   2   6     1136.99     1065.73    132.66 o 
  21   2   6     2611.91     2777.07    176.38 o 
 -26   3   6       64.24     -184.85    160.56 o 
 -25   3   6       55.13       61.87    109.52 o 
 -24   3   6      629.67      591.84     88.60 o 
 -23   3   6        2.46      -53.41     74.08 o 
 -22   3   6       19.25     -106.90     71.27 o 
 -21   3   6     1981.55     1808.03     93.75 o 
 -20   3   6      363.95      319.53     75.94 o 
 -19   3   6     9109.01     8724.97    205.46 o 
 -18   3   6       40.65      -18.96     46.06 o 
 -17   3   6     4266.43     4173.49     98.83 o 
 -16   3   6     4768.46     4788.17    100.32 o 
 -15   3   6    12579.28    12689.24    187.46 o 
 -14   3   6     3162.79     3298.01     77.61 o 
 -13   3   6    12363.95    12485.63    179.58 o 
 -12   3   6     5804.33     6128.17     87.00 o 
 -11   3   6     2275.25     2366.32     61.34 o 
 -10   3   6    34606.09    35180.17    353.79 o 
  -9   3   6     6474.30     6219.55     70.57 o 
  -8   3   6     1596.29     1570.39     29.78 o 
  -7   3   6       28.35       59.11     16.82 o 
  -6   3   6     6985.50     6782.69    101.86 o 
  -5   3   6        8.66       -6.21     22.74 o 
  -4   3   6    12931.45    12674.47    212.63 o 
  -3   3   6       70.80       77.84     20.91 o 
  -2   3   6      930.63      826.87     32.74 o 
  -1   3   6    14104.37    14103.60    279.85 o 
   0   3   6     1566.71     1772.31     50.03 o 
   1   3   6     1543.74     1557.64     49.74 o 
   2   3   6     5855.75     5738.70    193.61 o 
   3   3   6     7277.77     7191.13    114.51 o 
   4   3   6     3906.94     3316.79     78.94 o 
   5   3   6      649.55      664.47     33.47 o 
   6   3   6      760.68      636.25     34.61 o 
   7   3   6    18153.14    18880.74    255.14 o 
   8   3   6     9117.38     9698.61    150.94 o 
   9   3   6    10852.33    10639.08    164.27 o 
  10   3   6     1278.03     1458.62     71.20 o 
  11   3   6     6042.47     5875.42    126.11 o 
  12   3   6      231.37      268.12     49.41 o 
  13   3   6    10356.85    10473.76    221.40 o 
  14   3   6      417.85      367.31     62.12 o 
  15   3   6     2336.29     2546.94    101.93 o 
  16   3   6     1969.04     2268.06     92.63 o 
  17   3   6     1406.39     1562.54     86.41 o 
  18   3   6      631.50      763.67     79.97 o 
  19   3   6      162.11      134.00    119.91 o 
  20   3   6       11.32      -19.22    122.12 o 
  21   3   6      217.49      229.62    132.86 o 
 -25   4   6      245.22      163.18     94.78 o 
 -24   4   6      239.40       78.88     85.53 o 
 -23   4   6     3402.22     3347.04    140.14 o 
 -22   4   6      576.89      383.51     86.55 o 
 -21   4   6      195.47      322.14     73.76 o 
 -20   4   6     2759.62     2751.70    113.27 o 
 -19   4   6     1496.18     1416.37     83.12 o 
 -18   4   6      180.23      193.47     55.35 o 
 -17   4   6      361.06      396.85     59.82 o 
 -16   4   6       47.55       18.24     50.92 o 
 -15   4   6     3019.12     3080.69     98.10 o 
 -14   4   6     8957.21     8682.59    196.80 o 
 -13   4   6      525.39      567.66     60.16 o 
 -12   4   6      832.53      675.66     46.02 o 
 -11   4   6     5602.36     5744.46     83.37 o 
 -10   4   6      212.88      250.62     25.29 o 
  -9   4   6     1876.74     2046.46     67.84 o 
  -8   4   6     1550.71     1615.17     45.49 o 
  -7   4   6     1577.15     1651.94     66.41 o 
  -6   4   6    10265.15    10344.78    146.18 o 
  -5   4   6    14169.88    14358.51    196.72 o 
  -4   4   6      570.52      631.02     57.44 o 
  -3   4   6     4259.85     4556.03     93.78 o 
  -2   4   6    14035.35    14318.06    231.30 o 
  -1   4   6     2825.63     2936.17     62.79 o 
   0   4   6    13271.78    13347.12    183.29 o 
   1   4   6     1440.73     1433.04     50.02 o 
   2   4   6     1762.32     1564.39     53.05 o 
   3   4   6    14728.42    14447.60    228.82 o 
   4   4   6     1045.19      947.71     47.82 o 
   5   4   6       79.21       54.89     46.70 o 
   6   4   6      130.09      130.47     32.34 o 
   7   4   6      261.08      297.39     42.01 o 
   8   4   6     2318.42     2514.03     75.72 o 
   9   4   6     3568.21     3850.78     93.51 o 
  10   4   6      426.30      441.53     49.62 o 
  11   4   6     1205.67     1060.91     58.10 o 
  12   4   6     4440.48     3923.92    140.06 o 
  13   4   6       51.82       51.51     67.25 o 
  14   4   6      543.96      531.82     73.95 o 
  15   4   6     1126.85     1102.58     84.76 o 
  16   4   6       51.62       48.30     64.20 o 
  17   4   6     3150.98     3201.40    122.67 o 
  18   4   6      741.59      930.20    104.70 o 
  19   4   6        3.69       98.70     78.71 o 
  20   4   6      751.63      809.22    143.29 o 
 -24   5   6       54.30     -136.54     91.03 o 
 -23   5   6      114.74      -77.12     83.19 o 
 -22   5   6      542.33      449.00    102.27 o 
 -21   5   6     3326.79     3411.98    136.11 o 
 -20   5   6     1602.20     1583.14     96.09 o 
 -19   5   6     1820.16     1764.10     91.57 o 
 -18   5   6     1165.58     1240.17     82.30 o 
 -17   5   6    14539.58    14388.33    252.35 o 
 -16   5   6      404.03      432.42     59.19 o 
 -15   5   6     6564.72     6538.58    180.57 o 
 -14   5   6     5304.68     5088.65    119.27 o 
 -13   5   6     4547.14     4673.47    118.69 o 
 -12   5   6    10781.58    11273.02    245.44 o 
 -11   5   6    10630.41    10717.53    152.66 o 
 -10   5   6     8225.98     8471.62    126.94 o 
  -9   5   6        0.06       44.14     27.38 o 
  -8   5   6    31454.57    31528.25    353.03 o 
  -7   5   6       49.18       87.80     28.02 o 
  -6   5   6     4810.71     4994.67     90.74 o 
  -5   5   6       34.69       26.74     30.94 o 
  -4   5   6      263.65      298.54     43.19 o 
  -3   5   6    13047.47    12970.98    267.20 o 
  -2   5   6     1517.92     1508.35     43.48 o 
  -1   5   6      281.74      291.60     27.63 o 
   0   5   6    12685.62    12299.68    173.92 o 
   1   5   6     1202.10     1246.65     68.65 o 
   2   5   6     4759.91     4895.04     91.72 o 
   3   5   6       21.17       21.84     44.40 o 
   4   5   6     4662.45     4561.42    112.92 o 
   5   5   6     6899.95     6467.41    117.17 o 
   6   5   6    20486.42    19689.86    269.30 o 
   7   5   6     2036.90     1991.32     72.21 o 
   8   5   6      870.73      904.92     54.11 o 
   9   5   6    15427.72    15187.99    219.54 o 
  10   5   6     2004.82     1940.70     95.61 o 
  11   5   6    10206.42    10224.25    209.07 o 
  12   5   6       26.44      -37.78     68.38 o 
  13   5   6     4973.88     5169.34    151.44 o 
  14   5   6     1753.47     1682.58    105.55 o 
  15   5   6     5969.47     6244.95    170.64 o 
  16   5   6       18.34       65.36     72.11 o 
  17   5   6      858.34      832.03     86.55 o 
  18   5   6      923.75      895.44     91.32 o 
  19   5   6       76.95       74.09     82.46 o 
 -23   6   6      356.82      239.23    111.62 o 
 -22   6   6       46.28      -61.51     86.78 o 
 -21   6   6      366.81      225.97     86.01 o 
 -20   6   6      151.08      124.93     76.46 o 
 -19   6   6       21.89       31.28     67.45 o 
 -18   6   6       28.91      -99.38     66.25 o 
 -17   6   6      633.48      537.95     68.86 o 
 -16   6   6      948.34     1041.46     75.07 o 
 -15   6   6       41.16       94.76     53.83 o 
 -14   6   6       98.28      107.72     61.57 o 
 -13   6   6      216.88      229.32     52.72 o 
 -12   6   6       99.75       85.11     48.29 o 
 -11   6   6      164.47       82.56     52.25 o 
 -10   6   6      946.43      976.51     54.56 o 
  -9   6   6      505.11      576.69     37.19 o 
  -8   6   6      617.46      600.12     56.38 o 
  -7   6   6     1782.73     1723.41     70.26 o 
  -6   6   6     1103.80     1187.29     45.50 o 
  -5   6   6       18.13       15.94     43.12 o 
  -4   6   6     1345.97     1343.36     62.99 o 
  -3   6   6       11.13      -51.52     44.90 o 
  -2   6   6     4859.92     4706.81    119.76 o 
  -1   6   6      153.92      141.04     47.35 o 
   0   6   6     1198.96     1279.56     67.35 o 
   1   6   6      478.55      346.00     37.06 o 
   2   6   6      482.61      434.40     39.52 o 
   3   6   6       45.97       43.47     36.69 o 
   4   6   6     1928.99     1877.78     68.92 o 
   5   6   6      139.90       11.35     30.74 o 
   6   6   6      936.09      865.38     59.40 o 
   7   6   6      129.51      111.18     50.81 o 
   8   6   6      731.13      831.99     75.21 o 
   9   6   6        0.55       15.48     61.60 o 
  10   6   6      677.15      712.13     94.06 o 
  11   6   6       58.40      -19.41     70.01 o 
  12   6   6        9.48     -117.37     95.93 o 
  13   6   6       59.70      -28.34     86.48 o 
  14   6   6      292.17      294.75    127.39 o 
  15   6   6      292.10      255.15     91.92 o 
  16   6   6       58.71        6.26     91.57 o 
  17   6   6       34.62      -17.28     83.37 o 
  18   6   6      163.81       70.45    106.97 o 
 -22   7   6      450.27      399.12     94.88 o 
 -21   7   6      120.87      -49.25     81.02 o 
 -20   7   6     1050.07     1081.18     93.85 o 
 -19   7   6     1187.55     1237.70     93.84 o 
 -18   7   6       99.26      192.78    113.90 o 
 -17   7   6     6673.00     7011.17    168.50 o 
 -16   7   6        5.57       17.51     60.14 o 
 -15   7   6     3492.04     3548.13    115.31 o 
 -14   7   6     2820.78     2880.74    112.09 o 
 -13   7   6     5153.63     5066.10    128.01 o 
 -12   7   6     9103.75     9577.81    200.88 o 
 -11   7   6     1917.72     2120.57     86.01 o 
 -10   7   6     4960.14     4940.31    116.14 o 
  -9   7   6      863.89      781.12     56.87 o 
  -8   7   6    12005.76    11967.36    258.64 o 
  -7   7   6       28.28       50.19     39.31 o 
  -6   7   6     3252.87     3487.74     76.15 o 
  -5   7   6      871.90     1003.28     55.91 o 
  -4   7   6        6.17        2.63     68.78 o 
  -3   7   6     5465.38     5456.30    124.73 o 
  -2   7   6     1204.37     1162.95     86.23 o 
  -1   7   6      156.04      198.31     52.86 o 
   0   7   6     1991.01     1991.80    121.60 o 
   1   7   6     2232.43     2086.49     91.76 o 
   2   7   6     6448.40     6009.76    141.28 o 
   3   7   6      188.97      128.06     57.64 o 
   4   7   6     3546.78     3435.64    114.54 o 
   5   7   6     4745.33     4302.89    119.95 o 
   6   7   6     8429.10     8444.32    179.16 o 
   7   7   6     1238.10     1063.17     65.66 o 
   8   7   6     2029.94     1723.03    133.04 o 
   9   7   6     5817.00     5676.27    158.67 o 
  10   7   6      284.23      271.19     78.33 o 
  11   7   6     5996.21     6202.63    170.42 o 
  12   7   6      100.06       58.87     83.52 o 
  13   7   6      703.56      634.99     94.36 o 
  14   7   6      820.19      785.38    129.29 o 
  15   7   6     1644.99     1468.10    111.49 o 
  16   7   6      402.35      290.69    102.50 o 
 -20   8   6      568.80      464.91     92.26 o 
 -19   8   6     1397.54     1468.35    156.82 o 
 -18   8   6       43.98       32.81     77.04 o 
 -17   8   6      346.29      412.75     85.28 o 
 -16   8   6      148.56      115.44     73.27 o 
 -15   8   6      180.95      150.46     74.08 o 
 -14   8   6     1075.43     1059.77     76.24 o 
 -13   8   6      707.30      777.36     74.02 o 
 -12   8   6     1019.74      975.46     70.51 o 
 -11   8   6     1420.84     1309.89     87.55 o 
 -10   8   6      313.89      317.67     61.06 o 
  -9   8   6     1237.97     1359.65     74.05 o 
  -8   8   6      270.16      218.16     56.33 o 
  -7   8   6       81.68       79.49     52.67 o 
  -6   8   6     7172.82     7330.33    131.16 o 
  -5   8   6     3968.55     3938.58    130.36 o 
  -4   8   6     1449.43     1599.17     67.46 o 
  -3   8   6     1562.08     1671.77    135.68 o 
  -2   8   6     6203.06     6229.37    144.68 o 
  -1   8   6     1148.89     1025.33     72.21 o 
   0   8   6     6271.26     5753.88    245.84 o 
   1   8   6      212.50       77.03    130.50 o 
   2   8   6      452.52      463.96    118.78 o 
   3   8   6     3991.48     3505.32    153.27 o 
   4   8   6     2394.41     2419.58    101.61 o 
   5   8   6      698.72      559.94     74.80 o 
   6   8   6      445.49      309.44     77.59 o 
   7   8   6      225.71      316.02    101.45 o 
   8   8   6      364.69      380.30    116.86 o 
   9   8   6      715.02      813.12    127.44 o 
  10   8   6      717.31      801.52    119.32 o 
  11   8   6     1204.58     1344.97    132.09 o 
  12   8   6      106.27      153.24    117.34 o 
  13   8   6        2.55      -27.43    131.38 o 
  14   8   6        4.78      -18.48    173.83 o 
 -17   9   6      148.26      123.77     82.15 o 
 -16   9   6      147.06      119.41     77.17 o 
 -15   9   6      598.54      651.37     82.31 o 
 -14   9   6       27.90       12.86     72.80 o 
 -13   9   6      834.60     1014.00     83.80 o 
 -12   9   6      189.72      193.26     69.48 o 
 -11   9   6       15.70      -29.39     71.31 o 
 -10   9   6     2877.72     3187.70    160.56 o 
  -9   9   6        8.53       43.93     59.41 o 
  -8   9   6      230.74      254.62     61.45 o 
  -7   9   6      875.02      791.18     93.40 o 
  -6   9   6      323.33      297.33     56.27 o 
  -5   9   6     3894.53     3993.62    102.64 o 
  -4   9   6      598.27      565.61     60.51 o 
  -3   9   6     1214.61     1221.17     91.09 o 
  -2   9   6     1132.17     1206.41     98.45 o 
  -1   9   6     5136.84     5267.27    230.13 o 
   0   9   6       70.36      101.38     68.94 o 
   1   9   6      661.58      633.58    113.00 o 
   2   9   6     1472.06     1235.49     91.08 o 
   3   9   6       73.71      -63.76     68.24 o 
   4   9   6     1647.30     1682.08    100.54 o 
   5   9   6      133.71       97.60     81.94 o 
   6   9   6      280.02      301.84     80.56 o 
   7   9   6     1377.20     1356.62    139.09 o 
   8   9   6     3110.39     3238.55    186.87 o 
   9   9   6      159.79      244.33    116.91 o 
  10   9   6       14.93      -13.97    122.75 o 
  11   9   6      416.71      405.09    256.36 o 
  12   9   6      144.38      286.74    130.50 o 
 -14  10   6      528.55      561.38     84.26 o 
 -13  10   6      404.39      388.42     78.95 o 
 -12  10   6        0.85        4.62     73.61 o 
 -11  10   6     1630.03     1387.11     93.71 o 
 -10  10   6      442.93      519.64     74.85 o 
  -9  10   6      381.37      225.77    204.62 o 
  -8  10   6     1129.62     1300.96    101.17 o 
  -7  10   6     1435.58     1541.67    104.56 o 
  -6  10   6     2456.67     2655.92    124.35 o 
  -5  10   6      491.70      611.50     86.50 o 
  -4  10   6     3552.08     3435.47    122.39 o 
  -3  10   6        0.01        3.45     83.72 o 
  -2  10   6     4223.51     4302.21    124.84 o 
  -1  10   6      574.74      671.86     69.49 o 
   0  10   6     4430.49     4401.85    142.96 o 
   1  10   6     1383.78     1439.00    132.10 o 
   2  10   6     1635.40     1736.73    102.93 o 
   3  10   6     1492.92     1285.76     98.74 o 
   4  10   6      244.04      291.83     84.29 o 
   5  10   6     2365.17     2045.62    123.41 o 
   6  10   6       31.82       23.34    128.88 o 
   7  10   6      181.43      285.59    134.94 o 
   8  10   6       41.28      101.14    132.57 o 
  -7  11   6      690.92      684.34     97.74 o 
  -6  11   6        2.39       28.99     87.80 o 
  -5  11   6      555.70      514.00     89.60 o 
  -4  11   6      142.76       76.43    106.78 o 
  -3  11   6      112.16       94.90    100.56 o 
  -2  11   6      320.05      334.84    108.38 o 
  -1  11   6     1275.31     1207.27    124.85 o 
   0  11   6      329.61      341.29    110.83 o 
   1  11   6      333.47      285.62    109.26 o 
   2  11   6        4.85       77.16    100.70 o 
 -27   1   7      533.64      579.56    134.77 o 
 -26   1   7     1319.93     1299.30    193.93 o 
 -25   1   7     1413.40     1324.92    116.12 o 
 -24   1   7     3523.10     3377.93    201.06 o 
 -23   1   7      313.93      214.11    103.27 o 
 -22   1   7      385.90      353.56     62.95 o 
 -21   1   7     2797.90     2746.08     86.06 o 
 -20   1   7       82.43       49.27     45.69 o 
 -19   1   7      290.83      223.34     44.03 o 
 -18   1   7      133.81      118.47     40.67 o 
 -17   1   7     4241.72     4156.69     84.90 o 
 -16   1   7     7992.91     7883.81    118.07 o 
 -15   1   7     1810.80     1685.58     46.84 o 
 -14   1   7     2506.28     2491.31     50.31 o 
 -13   1   7    44197.28    44501.38    447.38 o 
 -12   1   7     1879.87     1843.49     42.69 o 
 -11   1   7    36534.74    36519.81    367.72 o 
 -10   1   7      677.79      704.28     26.39 o 
  -9   1   7    22482.78    22288.46    228.77 o 
  -8   1   7    13477.95    13465.25    143.27 o 
  -7   1   7    78012.37    79008.45    765.87 o 
  -6   1   7      165.54      139.98     27.97 o 
  -5   1   7     8890.73     8959.17    133.63 o 
  -4   1   7    17850.11    18703.32    227.75 o 
  -3   1   7    10697.51    11247.86    143.50 o 
  -2   1   7    14721.24    14850.69    175.69 o 
  -1   1   7     6687.96     7033.15     86.11 o 
   0   1   7      559.57      714.77     22.85 o 
   1   1   7    10998.97    11496.27    130.82 o 
   2   1   7     5243.28     5323.06     83.79 o 
   3   1   7      308.40      331.05     34.63 o 
   4   1   7     2953.11     3000.42     61.58 o 
   5   1   7     4398.55     4460.90     96.60 o 
   6   1   7    12556.40    12262.06    196.33 o 
   7   1   7     3837.25     3831.99     83.18 o 
   8   1   7    11650.59    11206.61    167.38 o 
   9   1   7     3784.32     3828.64     88.12 o 
  10   1   7    27686.78    27235.77    355.37 o 
  11   1   7       36.73       43.89     45.32 o 
  12   1   7     8480.33     8322.85    131.07 o 
  13   1   7     1561.88     1647.29     61.71 o 
  14   1   7     5255.45     5202.77    104.65 o 
  15   1   7     6921.19     7034.56    160.34 o 
  16   1   7     5181.09     5584.31    273.14 o 
  17   1   7     1705.64     1453.36    130.39 o 
  18   1   7       31.38      126.92    112.76 o 
  19   1   7     3277.52     3340.48    191.40 o 
  20   1   7      233.16      225.30    126.28 o 
  21   1   7      740.63      691.76    128.64 o 
 -27   2   7      343.62      248.93    130.23 o 
 -26   2   7      185.03      -34.56     94.12 o 
 -25   2   7      630.45      591.98     98.38 o 
 -24   2   7     3550.38     3805.42    269.91 o 
 -23   2   7      596.61      481.59    165.76 o 
 -22   2   7     5059.31     4873.65    154.29 o 
 -21   2   7       40.48      -32.78     68.78 o 
 -20   2   7       67.73      -18.82     46.16 o 
 -19   2   7     8476.96     8416.62    134.48 o 
 -18   2   7     5738.77     5689.20    104.28 o 
 -17   2   7      772.37      783.02     44.82 o 
 -16   2   7       80.97       70.03     33.43 o 
 -15   2   7     7115.76     7125.55    107.32 o 
 -14   2   7      365.16      472.37     29.00 o 
 -13   2   7     8569.91     8820.98    106.10 o 
 -12   2   7     3252.66     3112.66     63.83 o 
 -11   2   7     5094.63     5241.35     69.90 o 
 -10   2   7     2974.51     2833.94     46.03 o 
  -9   2   7     5851.51     6074.15     96.76 o 
  -8   2   7     1414.44     1340.34     31.77 o 
  -7   2   7      337.33      330.90     20.12 o 
  -6   2   7     1586.90     1457.59     44.95 o 
  -5   2   7     8815.02     8634.91    137.77 o 
  -4   2   7      168.05      113.55     28.28 o 
  -3   2   7      100.23      102.47     19.49 o 
  -2   2   7    25322.56    26685.28    319.44 o 
  -1   2   7    25877.96    26930.88    322.34 o 
   0   2   7     4325.01     4386.26     87.33 o 
   1   2   7     6239.30     6356.18     96.46 o 
   2   2   7    11061.38    11428.23    153.69 o 
   3   2   7      582.04      551.74     32.01 o 
   4   2   7    30552.17    29811.72    330.81 o 
   5   2   7     6794.39     7110.97    101.30 o 
   6   2   7       11.77       29.92     34.90 o 
   7   2   7      856.65      849.33     46.45 o 
   8   2   7     6568.72     6379.06    115.12 o 
   9   2   7      655.43      789.92     49.30 o 
  10   2   7     1938.28     2058.48    126.78 o 
  11   2   7      587.94      604.83     53.86 o 
  12   2   7      293.26      363.40     51.83 o 
  13   2   7     1102.21     1232.25     72.94 o 
  14   2   7     2070.24     2158.64    131.12 o 
  15   2   7      740.81      636.56     69.89 o 
  16   2   7     1610.40     1654.60     85.73 o 
  17   2   7      292.74      273.14     70.90 o 
  18   2   7      944.90      877.05    124.52 o 
  19   2   7      215.58       48.22    107.34 o 
  20   2   7       48.77      -17.36    124.46 o 
 -26   3   7     1550.72     1256.48    201.42 o 
 -25   3   7      415.31      454.36    117.65 o 
 -24   3   7       11.69      -46.55     93.06 o 
 -23   3   7     3110.08     3068.58    133.51 o 
 -22   3   7      268.52      221.73     79.69 o 
 -21   3   7       10.93       26.63     63.60 o 
 -20   3   7     1297.06     1295.61     82.40 o 
 -19   3   7       46.24       89.29     56.01 o 
 -18   3   7     3213.32     3159.34    103.75 o 
 -17   3   7       17.66       51.97     48.09 o 
 -16   3   7      219.93      186.08     39.28 o 
 -15   3   7     8952.39     9222.46    131.46 o 
 -14   3   7     3619.06     3652.08     81.27 o 
 -13   3   7      455.12      490.97     46.69 o 
 -12   3   7      300.05      440.36     24.56 o 
 -11   3   7     8745.63     8525.42    101.12 o 
 -10   3   7      331.47      341.92     20.83 o 
  -9   3   7    14956.15    14484.96    155.89 o 
  -8   3   7      544.25      569.74     22.22 o 
  -7   3   7     4498.43     4765.88     68.80 o 
  -6   3   7    11591.24    11687.53    140.34 o 
  -5   3   7    22972.38    22681.92    325.50 o 
  -4   3   7     9344.79    10089.74    162.29 o 
  -3   3   7       10.68       80.09     30.07 o 
  -2   3   7     1956.14     2020.57     50.64 o 
  -1   3   7     2432.99     2472.63     58.84 o 
   0   3   7     5163.34     4833.81     88.41 o 
   1   3   7     1827.47     1562.11     52.41 o 
   2   3   7      155.47       92.11     26.02 o 
   3   3   7    10420.61    10271.83    133.01 o 
   4   3   7        4.22       -6.54     27.17 o 
   5   3   7      670.53      498.60     34.56 o 
   6   3   7     3463.16     3466.36     70.42 o 
   7   3   7       21.73       25.86     39.24 o 
   8   3   7     8263.79     8645.59    159.28 o 
   9   3   7     2477.41     2699.68     83.55 o 
  10   3   7     1721.24     1838.52     69.02 o 
  11   3   7     1038.12      795.83     56.78 o 
  12   3   7     9589.48     9010.40    152.33 o 
  13   3   7      529.41      506.07     73.62 o 
  14   3   7     3058.12     2980.17    120.91 o 
  15   3   7      952.81      926.89     75.66 o 
  16   3   7      149.52      176.96     69.10 o 
  17   3   7     2421.68     2460.32    102.91 o 
  18   3   7      262.25      453.75     81.34 o 
  19   3   7       79.72      -55.20    115.21 o 
  20   3   7      142.03      185.08    168.52 o 
 -25   4   7      249.17      158.38     91.59 o 
 -24   4   7     4073.73     3857.41    152.44 o 
 -23   4   7     1288.51     1232.06     99.36 o 
 -22   4   7     5588.43     5806.00    163.34 o 
 -21   4   7     4101.15     4175.00    138.16 o 
 -20   4   7     4842.55     4594.40    135.22 o 
 -19   4   7     6652.72     6577.54    155.16 o 
 -18   4   7     2648.82     2614.50    100.43 o 
 -17   4   7     9973.34     9986.82    190.69 o 
 -16   4   7      483.18      611.06     59.00 o 
 -15   4   7     7810.66     8161.00    161.32 o 
 -14   4   7      474.81      488.00     51.92 o 
 -13   4   7     3795.15     3573.33     95.84 o 
 -12   4   7       50.88      105.18     31.94 o 
 -11   4   7     3066.17     3030.22     59.88 o 
 -10   4   7      124.60      142.64     27.72 o 
  -9   4   7      148.27      245.23     41.15 o 
  -8   4   7       47.77       55.03     22.49 o 
  -7   4   7     5340.96     5787.05     97.08 o 
  -6   4   7      361.79      345.34     40.71 o 
  -5   4   7    17117.98    17510.63    417.39 o 
  -4   4   7     5176.03     4945.25    101.75 o 
  -3   4   7    17071.03    16683.87    219.48 o 
  -2   4   7     7038.79     7436.02    113.91 o 
  -1   4   7    10087.00    10378.74    235.71 o 
   0   4   7    21425.18    20442.28    328.76 o 
   1   4   7    11436.89    11113.57    189.80 o 
   2   4   7    15217.90    14185.62    208.87 o 
   3   4   7     1380.32     1087.75     64.89 o 
   4   4   7    18844.56    19432.57    263.71 o 
   5   4   7     1071.82      953.41     42.22 o 
   6   4   7    16336.13    16522.17    203.41 o 
   7   4   7       19.13       -4.30     42.15 o 
   8   4   7     3690.01     3460.71    103.06 o 
   9   4   7      914.04      793.86     56.19 o 
  10   4   7     3227.31     2869.48    105.06 o 
  11   4   7      372.88      519.57     72.32 o 
  12   4   7        6.13       56.47     70.52 o 
  13   4   7      193.80      362.45     77.86 o 
  14   4   7      941.41      786.93     86.83 o 
  15   4   7        3.44      -67.74     74.68 o 
  16   4   7      621.24      474.42     76.42 o 
  17   4   7      614.36      822.55     84.71 o 
  18   4   7     1932.86     1993.32    100.59 o 
  19   4   7     1299.32     1291.98     97.51 o 
 -24   5   7      211.92       39.15     91.37 o 
 -23   5   7     1656.55     1669.65    106.45 o 
 -22   5   7      124.93      145.37    100.27 o 
 -21   5   7        1.59      -64.57     70.20 o 
 -20   5   7      712.74      627.44     78.94 o 
 -19   5   7     1402.77     1167.72     80.09 o 
 -18   5   7      913.78      825.28     83.63 o 
 -17   5   7      423.49      463.73     64.43 o 
 -16   5   7        2.51       21.70     50.03 o 
 -15   5   7       89.90       58.79     49.26 o 
 -14   5   7     1982.67     2111.25     83.38 o 
 -13   5   7      382.10      366.64     49.28 o 
 -12   5   7       80.89       98.87     48.15 o 
 -11   5   7       67.56      111.75     29.75 o 
 -10   5   7        3.81       29.59     29.80 o 
  -9   5   7      149.67      222.40     35.07 o 
  -8   5   7     1262.20     1174.50     68.64 o 
  -7   5   7      806.46      941.61     55.74 o 
  -6   5   7     2376.00     2327.50     67.81 o 
  -5   5   7      330.74      339.39     43.06 o 
  -4   5   7       65.63       12.06     41.91 o 
  -3   5   7      162.96      115.51     51.53 o 
  -2   5   7      764.85      796.25     51.93 o 
  -1   5   7     4443.30     4423.70     83.71 o 
   0   5   7     2478.59     2678.06     81.05 o 
   1   5   7      149.55      103.55     34.66 o 
   2   5   7     1308.92     1598.63     57.45 o 
   3   5   7     3810.93     3931.18     89.57 o 
   4   5   7      277.41       34.45     64.23 o 
   5   5   7     1959.68     2290.56     73.59 o 
   6   5   7       19.77      -36.20     43.00 o 
   7   5   7       71.05       70.63     39.60 o 
   8   5   7      864.40      576.23     53.75 o 
   9   5   7     2126.85     1788.83     71.25 o 
  10   5   7      403.06      542.25     75.97 o 
  11   5   7        3.97       25.50     69.88 o 
  12   5   7        1.82       17.93     70.42 o 
  13   5   7       47.36      -10.45     75.63 o 
  14   5   7      109.98      173.97     80.72 o 
  15   5   7      165.06      248.59     87.89 o 
  16   5   7      553.65      482.50     79.72 o 
  17   5   7      295.88      242.07     88.49 o 
  18   5   7       36.90       35.73     79.01 o 
 -23   6   7     1088.11     1106.68     99.68 o 
 -22   6   7     2090.32     2306.89    117.33 o 
 -21   6   7     4065.74     4324.70    159.13 o 
 -20   6   7     5811.85     6263.60    168.62 o 
 -19   6   7     2142.67     2177.07    100.58 o 
 -18   6   7      170.00        0.80     66.02 o 
 -17   6   7    11628.86    11708.60    221.01 o 
 -16   6   7     1821.36     1835.86     99.33 o 
 -15   6   7     6392.38     6675.57    151.37 o 
 -14   6   7       52.05      117.09     54.18 o 
 -13   6   7     1850.82     1967.25     82.19 o 
 -12   6   7     4842.16     4986.33    142.36 o 
 -11   6   7     6061.96     6009.11    129.31 o 
 -10   6   7      149.43      215.89     33.81 o 
  -9   6   7     5714.92     6130.36     98.11 o 
  -8   6   7     4060.22     4237.55     79.34 o 
  -7   6   7     4150.07     4309.27     81.05 o 
  -6   6   7      369.35      431.56     50.73 o 
  -5   6   7      684.37      619.06     54.47 o 
  -4   6   7      682.90      790.79     58.66 o 
  -3   6   7    17187.68    17079.07    270.55 o 
  -2   6   7      438.54      498.13     55.34 o 
  -1   6   7     1200.41     1211.57     64.05 o 
   0   6   7    28849.40    28128.07    418.87 o 
   1   6   7     6108.49     6337.73    140.43 o 
   2   6   7    13650.86    13494.42    231.11 o 
   3   6   7     6669.58     6880.35    123.92 o 
   4   6   7     4897.72     4250.95    123.92 o 
   5   6   7      599.41      492.08     53.14 o 
   6   6   7    16212.73    15255.98    225.74 o 
   7   6   7      182.34      114.91     49.37 o 
   8   6   7     2442.04     2410.58     85.62 o 
   9   6   7     2610.16     2913.90    122.35 o 
  10   6   7        7.34       18.89     70.98 o 
  11   6   7     3145.34     3044.69    130.78 o 
  12   6   7      190.84      160.25    101.09 o 
  13   6   7       87.43       43.37     82.05 o 
  14   6   7     2054.51     2304.06    117.77 o 
  15   6   7      471.55      471.43    119.73 o 
  16   6   7      704.28      866.41    106.12 o 
  17   6   7      380.58      165.76    109.98 o 
 -21   7   7      598.66      511.80     92.32 o 
 -20   7   7        7.13       15.48     76.79 o 
 -19   7   7      464.61      499.23     80.69 o 
 -18   7   7      512.00      526.23     92.06 o 
 -17   7   7      131.34      219.34     70.68 o 
 -16   7   7      848.30      805.32     77.79 o 
 -15   7   7     3095.56     3166.22    112.59 o 
 -14   7   7      955.59      928.23     69.84 o 
 -13   7   7     1060.72     1094.88     70.01 o 
 -12   7   7      105.57       60.59     53.37 o 
 -11   7   7     4493.52     4479.63    114.14 o 
 -10   7   7      541.27      502.15     54.56 o 
  -9   7   7     4552.56     4481.67    173.71 o 
  -8   7   7      729.81      873.19     46.71 o 
  -7   7   7     1921.78     1909.31     67.08 o 
  -6   7   7     1268.36     1373.19     58.12 o 
  -5   7   7     7221.95     7268.02    148.15 o 
  -4   7   7      234.80      327.13     57.65 o 
  -3   7   7     1338.16     1497.83     75.50 o 
  -2   7   7       50.56       12.40     51.98 o 
  -1   7   7       12.32       11.43     70.96 o 
   0   7   7      299.21      157.13     60.57 o 
   1   7   7     4943.75     5009.46    129.17 o 
   2   7   7     1675.61     1791.98    118.42 o 
   3   7   7       35.58      -30.24     58.27 o 
   4   7   7        4.22      -86.69     57.79 o 
   5   7   7      229.09       86.49     61.80 o 
   6   7   7     1514.82     1222.95     83.11 o 
   7   7   7      639.63      510.16     84.68 o 
   8   7   7     3073.91     2674.21    149.44 o 
   9   7   7      499.84      377.61    108.96 o 
  10   7   7      182.62      219.26     81.32 o 
  11   7   7     1603.30     1649.39    109.21 o 
  12   7   7     2863.71     3164.50    143.46 o 
  13   7   7       69.58      -99.81    116.84 o 
  14   7   7      690.21      638.97    101.07 o 
  15   7   7      277.52      133.21     99.77 o 
 -19   8   7      805.00      837.78     93.96 o 
 -18   8   7      131.92      117.90     81.44 o 
 -17   8   7     3093.59     3205.80    127.09 o 
 -16   8   7      332.08      265.90     73.95 o 
 -15   8   7     1199.69     1253.27     88.40 o 
 -14   8   7     1860.66     2072.55     95.86 o 
 -13   8   7     2429.66     2740.74    108.69 o 
 -12   8   7     1205.54     1173.27     74.65 o 
 -11   8   7      283.53      279.69     64.58 o 
 -10   8   7     3121.20     3163.66    108.75 o 
  -9   8   7       51.66       67.62     57.51 o 
  -8   8   7     1670.41     1691.39    131.14 o 
  -7   8   7     1199.15     1278.90     62.86 o 
  -6   8   7      314.87      302.96     74.27 o 
  -5   8   7     5185.21     5418.77    167.61 o 
  -4   8   7       17.61      -18.99     79.37 o 
  -3   8   7     2104.75     2208.08     97.58 o 
  -2   8   7      160.40       68.99     63.37 o 
  -1   8   7     4926.38     4513.29    129.23 o 
   0   8   7      517.29      517.22     67.33 o 
   1   8   7     2106.39     1861.92     92.31 o 
   2   8   7     3441.90     3237.71    119.67 o 
   3   8   7      126.65       64.77     67.02 o 
   4   8   7     2343.73     2322.87    102.73 o 
   5   8   7       73.14      110.78     75.86 o 
   6   8   7     2005.88     2163.11    119.15 o 
   7   8   7     1624.83     1564.20     96.82 o 
   8   8   7      983.26      974.29    144.00 o 
   9   8   7      489.28      385.06    123.56 o 
  10   8   7        3.65      -10.59    197.29 o 
  11   8   7     1109.55     1038.67    205.78 o 
  12   8   7      114.72      273.84    130.24 o 
  13   8   7      526.62      498.17    139.52 o 
 -17   9   7       40.85       12.92     84.40 o 
 -16   9   7      110.95      111.82     82.09 o 
 -15   9   7     3163.82     3066.73    124.92 o 
 -14   9   7      816.53      873.02    118.67 o 
 -13   9   7     3218.16     3533.50    124.91 o 
 -12   9   7       27.61      100.42     64.86 o 
 -11   9   7     4737.31     4913.62    136.02 o 
 -10   9   7      130.43      179.01     67.65 o 
  -9   9   7     5106.48     5413.89    248.53 o 
  -8   9   7      282.20      255.59     75.20 o 
  -7   9   7     3242.85     3208.86    162.25 o 
  -6   9   7     1275.98     1219.03     69.73 o 
  -5   9   7     5686.59     5595.05    132.81 o 
  -4   9   7      920.61     1074.61     67.71 o 
  -3   9   7     1547.32     1615.52    143.44 o 
  -2   9   7      793.86      857.40     77.80 o 
  -1   9   7       40.72       68.86    149.55 o 
   0   9   7     1062.03     1051.80     88.17 o 
   1   9   7       17.73      134.27     69.44 o 
   2   9   7      197.44      237.22     77.36 o 
   3   9   7      919.30      827.59     87.17 o 
   4   9   7       91.84        8.92     77.24 o 
   5   9   7      933.66     1066.54     93.14 o 
   6   9   7      804.78      803.49    121.92 o 
   7   9   7       44.19       84.52    120.33 o 
   8   9   7     4085.38     4416.61    258.69 o 
   9   9   7       15.01       93.46    117.14 o 
  10   9   7      359.29      415.04    188.14 o 
  11   9   7       34.28       77.63    143.38 o 
 -13  10   7      383.48      355.45     84.04 o 
 -12  10   7        0.71      -34.74     75.56 o 
 -11  10   7      222.99      261.35     72.72 o 
 -10  10   7     2517.65     2728.01    175.73 o 
  -9  10   7      207.83      175.53     90.38 o 
  -8  10   7     1403.11     1444.16    104.15 o 
  -7  10   7      293.43      290.69    142.96 o 
  -6  10   7      638.54      577.31    116.25 o 
  -5  10   7     1132.12     1304.58     84.48 o 
  -4  10   7     1527.76     1539.52     81.69 o 
  -3  10   7       30.53       56.52     63.62 o 
  -2  10   7      265.20      197.33     66.18 o 
  -1  10   7     1297.18     1469.34    100.47 o 
   0  10   7      151.38      189.04     83.76 o 
   1  10   7       45.45       71.28    105.68 o 
   2  10   7       88.12       67.22    162.58 o 
   3  10   7      348.82      339.39    105.75 o 
   4  10   7      491.00      397.95     95.08 o 
   5  10   7       18.37      -53.47     84.41 o 
   6  10   7      937.02     1054.42    103.81 o 
   7  10   7      487.33      554.12    139.44 o 
  -4  11   7     2132.54     2119.51    128.59 o 
  -3  11   7       41.21       51.03    118.14 o 
  -2  11   7     2090.07     2147.86    108.74 o 
 -27   0   8      730.78      729.80    113.28 o 
 -26   0   8      713.04      844.47    157.61 o 
 -25   0   8     2899.66     2939.47    131.57 o 
 -24   0   8        3.43     -100.21    106.94 o 
 -23   0   8      448.97      356.90     83.58 o 
 -22   0   8     7793.29     8015.87    182.77 o 
 -21   0   8     4266.02     4364.75    130.08 o 
 -20   0   8     6767.17     6527.68    151.44 o 
 -19   0   8     1367.59     1296.97     98.40 o 
 -18   0   8     4382.89     4431.38    120.37 o 
 -17   0   8     2534.73     2379.04     85.95 o 
 -16   0   8    39168.66    38650.89    566.49 o 
 -15   0   8       24.71       72.46     39.22 o 
 -14   0   8     8088.26     7886.73    143.88 o 
 -13   0   8    22981.07    23295.26    347.16 o 
 -12   0   8     7583.15     7887.42    142.53 o 
 -11   0   8    21155.46    20604.87    305.83 o 
 -10   0   8    12047.35    11622.80    182.53 o 
  -9   0   8      395.15      326.62     27.54 o 
  -8   0   8     4830.31     5160.07    102.91 o 
  -7   0   8    22587.41    23220.23    389.47 o 
  -6   0   8      645.16      588.62     38.45 o 
  -5   0   8     1241.98     1234.91     51.28 o 
  -4   0   8    10463.45    11394.08    202.73 o 
  -3   0   8     3473.33     3107.95     77.75 o 
  -2   0   8     9243.71     8876.97    163.31 o 
  -1   0   8     3675.74     3810.35     84.85 o 
   0   0   8      999.34     1126.82     44.96 o 
   1   0   8    36134.38    37039.77    510.57 o 
   2   0   8     3828.91     4000.80     79.38 o 
   3   0   8    18993.62    19817.93    285.67 o 
   4   0   8     5752.46     6025.54    148.42 o 
   5   0   8    31892.69    32567.12    908.06 o 
   6   0   8    21762.32    21562.49    423.03 o 
   7   0   8    21762.06    20975.00    392.14 o 
   8   0   8      155.32       68.65     58.80 o 
   9   0   8      325.86      262.02     64.15 o 
  10   0   8     9181.58     9300.33    282.21 o 
  11   0   8     3096.88     2969.97    104.39 o 
  12   0   8     6184.75     6640.38    309.04 o 
  13   0   8      184.97       85.81     64.14 o 
  14   0   8      811.90      984.20     79.61 o 
  15   0   8     3928.85     3868.54    127.20 o 
  16   0   8     1086.37     1201.25    170.65 o 
  17   0   8      124.71       70.37    163.63 o 
  18   0   8     1299.99     1146.60    184.77 o 
  19   0   8      458.41      460.55    186.38 o 
  20   0   8      254.35      423.70    173.11 o 
 -27   1   8      425.83      457.69    100.20 o 
 -26   1   8       79.87       16.10    105.17 o 
 -25   1   8      226.30      246.09     87.22 o 
 -24   1   8      428.90      311.40     64.93 o 
 -23   1   8       27.35      -25.13     54.16 o 
 -22   1   8     1366.01     1305.48     66.47 o 
 -21   1   8     1073.44      880.82     57.77 o 
 -20   1   8       39.68       -5.66     43.96 o 
 -19   1   8     1820.40     1628.54     62.88 o 
 -18   1   8     1632.87     1526.85     53.87 o 
 -17   1   8      191.00      167.80     34.93 o 
 -16   1   8     3396.78     3386.73     63.11 o 
 -15   1   8     3222.22     3218.99     59.09 o 
 -14   1   8     3829.71     3349.76     59.40 o 
 -13   1   8     1856.97     1847.69     45.87 o 
 -12   1   8       18.81        8.41     15.81 o 
 -11   1   8     1617.83     1842.26     40.82 o 
 -10   1   8     7841.37     7841.48     86.17 o 
  -9   1   8        5.69        7.79     17.55 o 
  -8   1   8      822.52      911.88     29.67 o 
  -7   1   8      596.25      547.94     28.73 o 
  -6   1   8       24.01       35.47     24.08 o 
  -5   1   8     9778.84     9768.91    145.79 o 
  -4   1   8     6178.10     6197.52     87.64 o 
  -3   1   8      116.35      160.47     19.17 o 
  -2   1   8     1610.09     1728.83     38.11 o 
  -1   1   8     6621.77     6945.28     96.79 o 
   0   1   8      173.72      213.60     18.35 o 
   1   1   8     2756.92     3062.64     49.52 o 
   2   1   8      317.64      356.15     28.90 o 
   3   1   8       88.03       87.52     27.67 o 
   4   1   8     6870.59     6558.45    171.58 o 
   5   1   8     3021.02     2897.04    104.68 o 
   6   1   8     2450.96     2125.47     75.97 o 
   7   1   8     1119.79      992.00     61.59 o 
   8   1   8      488.79      463.54     46.18 o 
   9   1   8      366.31      415.63     47.73 o 
  10   1   8       44.43       28.99     46.27 o 
  11   1   8       77.39      152.37     65.62 o 
  12   1   8     3941.32     3814.90    122.49 o 
  13   1   8     1555.67     1619.27     69.89 o 
  14   1   8       52.69       18.54     51.30 o 
  15   1   8       34.23       20.89     62.32 o 
  16   1   8      660.12      894.60     78.35 o 
  17   1   8       18.01       53.82    107.43 o 
  18   1   8     1846.83     1915.33    155.46 o 
  19   1   8       12.43       25.83    118.29 o 
  20   1   8       77.69       37.09    130.30 o 
 -27   2   8      566.22      720.62    195.13 o 
 -26   2   8      225.93      111.10     87.92 o 
 -25   2   8     1051.77      715.73    128.25 o 
 -24   2   8      531.37      460.02     86.79 o 
 -23   2   8     1545.29     1593.25    160.28 o 
 -22   2   8     3971.58     3932.08    133.80 o 
 -21   2   8     1765.86     1694.53     89.87 o 
 -20   2   8     7645.99     7706.68    130.33 o 
 -19   2   8      450.36      404.38     46.99 o 
 -18   2   8    10403.97    10647.13    152.54 o 
 -17   2   8        9.36      -28.48     34.04 o 
 -16   2   8    10667.73    10989.21    150.07 o 
 -15   2   8      259.60      349.04     33.07 o 
 -14   2   8     9570.43     9721.01    117.00 o 
 -13   2   8     3290.33     3204.58     56.06 o 
 -12   2   8     6178.19     6043.67     78.98 o 
 -11   2   8     6288.29     6112.89     78.13 o 
 -10   2   8      580.94      491.36     31.67 o 
  -9   2   8     5159.28     5307.94     75.70 o 
  -8   2   8       12.54       12.38     20.89 o 
  -7   2   8     2053.48     2063.89     47.46 o 
  -6   2   8     2967.72     2998.10     70.44 o 
  -5   2   8      279.37      294.10     25.55 o 
  -4   2   8     7786.11     7911.71    110.26 o 
  -3   2   8     2734.99     2906.69     55.48 o 
  -2   2   8      633.77      630.73     28.46 o 
  -1   2   8    11958.76    12687.19    145.22 o 
   0   2   8      382.86      459.31     31.64 o 
   1   2   8    11147.79    10918.91    166.84 o 
   2   2   8      127.77      153.49     30.13 o 
   3   2   8    16900.43    16483.80    213.98 o 
   4   2   8      258.38      400.80     31.59 o 
   5   2   8    13822.76    14213.49    190.06 o 
   6   2   8     3914.84     4055.49     89.70 o 
   7   2   8    10201.45    10319.94    160.63 o 
   8   2   8    10465.18    10060.92    159.77 o 
   9   2   8     1706.13     1632.20     66.82 o 
  10   2   8     6614.55     6692.65    128.55 o 
  11   2   8      449.99      422.59     53.97 o 
  12   2   8     4780.43     5005.47    113.66 o 
  13   2   8      123.64       65.53     51.43 o 
  14   2   8     1121.71     1074.56     89.02 o 
  15   2   8       68.90       54.29     67.54 o 
  16   2   8       26.08       56.75     71.25 o 
  17   2   8      167.43      199.76     74.92 o 
  18   2   8      135.45      -40.81    111.29 o 
  19   2   8      208.40      246.17    146.49 o 
 -26   3   8     1336.95     1327.34    113.12 o 
 -25   3   8      138.95       17.36    156.21 o 
 -24   3   8     3090.05     2882.08    159.69 o 
 -23   3   8      131.66       56.44     76.84 o 
 -22   3   8     2718.56     2593.06    112.56 o 
 -21   3   8      426.56      339.21     69.70 o 
 -20   3   8       42.12       -2.60     65.18 o 
 -19   3   8     2899.33     2958.67    111.05 o 
 -18   3   8     3090.70     3105.93    107.76 o 
 -17   3   8       82.76      121.63     52.40 o 
 -16   3   8      481.63      501.55     63.65 o 
 -15   3   8      211.16      234.13     48.00 o 
 -14   3   8     7338.84     7258.45    141.42 o 
 -13   3   8      348.18      440.23     45.91 o 
 -12   3   8      791.09      868.74     31.05 o 
 -11   3   8     5234.07     5045.96     69.59 o 
 -10   3   8    12794.44    12522.93    171.20 o 
  -9   3   8     2657.83     2616.30     46.92 o 
  -8   3   8     4337.06     4455.48     83.24 o 
  -7   3   8     5466.79     5579.98     79.16 o 
  -6   3   8      916.68      880.82     45.05 o 
  -5   3   8    22496.41    22682.90    328.90 o 
  -4   3   8    11240.14    11341.94    180.18 o 
  -3   3   8    10530.42    10781.92    175.08 o 
  -2   3   8     4017.51     4001.12     67.85 o 
  -1   3   8    17370.03    17139.32    259.03 o 
   0   3   8      241.22      243.61     33.04 o 
   1   3   8    10024.12     9898.61    167.66 o 
   2   3   8      124.45      188.31     30.46 o 
   3   3   8      118.87       84.75     29.40 o 
   4   3   8     7759.33     7514.66    109.04 o 
   5   3   8      912.62      935.48     43.04 o 
   6   3   8     1339.34     1548.84     54.02 o 
   7   3   8     1790.33     1916.87     72.36 o 
   8   3   8       30.79       98.64     47.14 o 
   9   3   8     1661.09     1948.32     75.57 o 
  10   3   8       74.78       -0.45     50.02 o 
  11   3   8      292.03      326.46     54.02 o 
  12   3   8     5133.60     5244.72    148.09 o 
  13   3   8     3779.63     3583.61    127.78 o 
  14   3   8     2142.88     2156.06    121.00 o 
  15   3   8      168.96       51.36     70.66 o 
  16   3   8     2898.00     3241.43    120.69 o 
  17   3   8       27.92       23.52     77.35 o 
  18   3   8     4794.31     5329.98    148.33 o 
  19   3   8       69.61       18.20    128.21 o 
 -25   4   8        5.36     -135.31     90.21 o 
 -24   4   8      488.70      352.42    129.91 o 
 -23   4   8     2298.35     2154.65    115.15 o 
 -22   4   8       57.06      -26.69     71.70 o 
 -21   4   8       52.57       57.63     71.23 o 
 -20   4   8      716.93      627.76     71.10 o 
 -19   4   8       33.25       49.61     61.88 o 
 -18   4   8     3583.82     3512.00    111.75 o 
 -17   4   8      486.07      492.73     75.01 o 
 -16   4   8       66.14       92.95     52.11 o 
 -15   4   8     4717.70     4525.59    110.97 o 
 -14   4   8     5153.56     5197.00    118.05 o 
 -13   4   8      288.61      407.17     45.71 o 
 -12   4   8      664.14      801.20     68.87 o 
 -11   4   8      810.66      846.39     37.09 o 
 -10   4   8     1612.39     1748.58     59.46 o 
  -9   4   8     9040.81     9294.86    140.28 o 
  -8   4   8     1983.75     2077.88     61.54 o 
  -7   4   8     3141.67     3197.59     99.79 o 
  -6   4   8     8771.91     8947.25    154.27 o 
  -5   4   8     1639.44     1756.80     83.42 o 
  -4   4   8     5057.86     4965.98     85.61 o 
  -3   4   8     1395.69     1402.14     48.72 o 
  -2   4   8     1769.95     1580.75     52.64 o 
  -1   4   8     3177.66     3274.49     89.73 o 
   0   4   8     8872.71     8786.59    138.13 o 
   1   4   8      142.69      115.00     36.94 o 
   2   4   8     2418.13     2160.35     66.91 o 
   3   4   8     5031.47     4920.14    112.69 o 
   4   4   8      165.06      149.38     35.65 o 
   5   4   8     2057.96     1818.97     59.25 o 
   6   4   8      122.82       62.61     37.46 o 
   7   4   8      221.99      249.39     54.13 o 
   8   4   8     4804.67     4620.02    104.96 o 
   9   4   8     3580.01     3565.46     99.06 o 
  10   4   8       10.69       16.92     52.59 o 
  11   4   8      463.31      349.42     72.44 o 
  12   4   8      138.63      176.70     71.05 o 
  13   4   8      353.97      371.44     82.65 o 
  14   4   8     1255.47     1117.91     94.95 o 
  15   4   8        6.53       14.17     80.70 o 
  16   4   8      505.72      546.96     83.47 o 
  17   4   8     2487.40     2718.77    128.78 o 
  18   4   8        7.12       75.98     81.58 o 
 -24   5   8     2899.90     3029.16    139.41 o 
 -23   5   8      103.86      -93.04     84.60 o 
 -22   5   8     1004.52      688.11     90.00 o 
 -21   5   8     1046.46     1072.85     88.90 o 
 -20   5   8     2923.78     2932.88    121.05 o 
 -19   5   8       42.66       12.07     63.13 o 
 -18   5   8        5.22       -1.09     62.69 o 
 -17   5   8     1400.05     1368.59     77.10 o 
 -16   5   8      507.87      519.48     64.03 o 
 -15   5   8     2188.34     2427.99     95.97 o 
 -14   5   8     1026.89      891.03     62.07 o 
 -13   5   8      673.82      727.13     55.96 o 
 -12   5   8    12874.06    13483.00    228.47 o 
 -11   5   8        0.93       20.47     32.17 o 
 -10   5   8     3494.52     3894.92     91.33 o 
  -9   5   8     5722.09     6023.61    129.43 o 
  -8   5   8    14799.87    15077.29    187.36 o 
  -7   5   8    21316.03    21675.20    286.53 o 
  -6   5   8    10945.52    10870.86    183.64 o 
  -5   5   8    20325.20    20271.00    408.84 o 
  -4   5   8      350.61      363.29     57.35 o 
  -3   5   8    21549.70    21634.63    327.67 o 
  -2   5   8     2507.16     2628.28     82.96 o 
  -1   5   8     8045.05     7998.22    153.15 o 
   0   5   8       11.98       42.63     34.78 o 
   1   5   8     4031.78     3639.97     84.20 o 
   2   5   8     4051.58     4164.47     91.46 o 
   3   5   8     3545.10     3105.72     89.46 o 
   4   5   8      243.71      367.49     55.25 o 
   5   5   8      820.71      758.32     46.46 o 
   6   5   8     3046.97     2947.45     79.40 o 
   7   5   8      253.73      173.71     43.58 o 
   8   5   8      105.02      139.19     59.48 o 
   9   5   8     3052.52     2670.23     91.28 o 
  10   5   8     2453.14     2472.45    113.32 o 
  11   5   8     5269.54     5331.48    156.69 o 
  12   5   8     1423.51     1591.63    123.69 o 
  13   5   8      323.68      426.50    104.68 o 
  14   5   8     7616.40     7829.23    195.98 o 
  15   5   8     1367.97     1340.20    104.49 o 
  16   5   8     2900.90     2970.17    119.59 o 
  17   5   8        2.40       36.15     83.98 o 
 -23   6   8       15.93      -91.53     83.34 o 
 -22   6   8      406.86      275.15     88.01 o 
 -21   6   8       58.26      176.12     79.26 o 
 -20   6   8       92.60       15.79     74.47 o 
 -19   6   8      101.08      100.93     73.59 o 
 -18   6   8      554.11      510.76     70.68 o 
 -17   6   8       10.97       69.08     72.97 o 
 -16   6   8      334.02      361.14     64.66 o 
 -15   6   8       45.43       60.57     57.21 o 
 -14   6   8     1016.99     1075.30     67.64 o 
 -13   6   8        3.78       -5.88     49.53 o 
 -12   6   8      796.41      756.45     59.07 o 
 -11   6   8       26.69       46.33     48.93 o 
 -10   6   8       66.13      103.49     36.75 o 
  -9   6   8       59.43       61.39     29.99 o 
  -8   6   8      900.96      860.82     44.74 o 
  -7   6   8      547.49      596.92     57.23 o 
  -6   6   8      136.90      101.60     50.86 o 
  -5   6   8        4.62       25.36     50.87 o 
  -4   6   8       15.48      -68.51     45.67 o 
  -3   6   8      370.42      381.45     54.53 o 
  -2   6   8      334.56      303.60     57.09 o 
  -1   6   8       92.90      128.42     52.72 o 
   0   6   8      105.73       13.17     54.12 o 
   1   6   8      297.56      200.30     55.31 o 
   2   6   8      700.23      579.63     62.45 o 
   3   6   8      684.84      606.77     64.31 o 
   4   6   8       31.30      -41.50     63.36 o 
   5   6   8       11.67      -20.62     60.75 o 
   6   6   8      637.10      587.35     73.16 o 
   7   6   8      682.17      728.47     53.66 o 
   8   6   8      189.18      121.09     63.86 o 
   9   6   8      963.17     1083.04    105.75 o 
  10   6   8      167.71       66.00    132.77 o 
  11   6   8       88.06       46.25     79.90 o 
  12   6   8      547.64      552.24     91.18 o 
  13   6   8      754.80      650.36    140.39 o 
  14   6   8        9.00        6.63     90.84 o 
  15   6   8      101.91       -5.21     94.77 o 
  16   6   8        1.86      -62.13     97.07 o 
 -21   7   8      267.38      216.80     84.95 o 
 -20   7   8     1544.70     1537.91    102.83 o 
 -19   7   8       78.25      149.93     80.94 o 
 -18   7   8       90.47       86.64     68.20 o 
 -17   7   8     4297.92     4358.83    138.54 o 
 -16   7   8       88.51      179.85     65.06 o 
 -15   7   8     1613.87     1766.61     87.08 o 
 -14   7   8     1664.19     1623.44     80.77 o 
 -13   7   8       16.01      -17.46     52.49 o 
 -12   7   8     6795.42     6911.74    151.94 o 
 -11   7   8      263.69      252.81     57.72 o 
 -10   7   8     4576.44     4945.84    144.90 o 
  -9   7   8     1267.32     1167.15     63.56 o 
  -8   7   8     4209.51     4199.98     94.77 o 
  -7   7   8     5143.17     5302.40    108.38 o 
  -6   7   8     2078.09     2260.50     91.59 o 
  -5   7   8     2627.97     2669.25     98.25 o 
  -4   7   8       76.92      133.34     66.08 o 
  -3   7   8     8495.92     8391.13    180.08 o 
  -2   7   8       63.10       42.73     54.78 o 
  -1   7   8     6588.57     6573.52    148.43 o 
   0   7   8     1082.38     1086.65     72.21 o 
   1   7   8      742.24      650.61     66.34 o 
   2   7   8     6229.97     5762.12    142.80 o 
   3   7   8      649.23      582.24     95.16 o 
   4   7   8     1133.00     1039.64     82.14 o 
   5   7   8     1055.62     1295.37     87.89 o 
   6   7   8     1497.43     1661.37     92.31 o 
   7   7   8     1077.79     1123.01     85.56 o 
   8   7   8      166.12      157.90    110.46 o 
   9   7   8     1203.24     1155.36    126.42 o 
  10   7   8      428.83      374.63    114.97 o 
  11   7   8     5253.15     4896.90    204.96 o 
  12   7   8      216.36      117.25    185.52 o 
  13   7   8      818.76      697.25    133.95 o 
  14   7   8     2145.89     2408.94    164.15 o 
 -19   8   8        2.29        8.13     80.89 o 
 -18   8   8     3438.47     3759.08    139.69 o 
 -17   8   8       88.41      112.49     73.87 o 
 -16   8   8      795.23      731.69     85.25 o 
 -15   8   8     1949.60     2046.44     97.58 o 
 -14   8   8     4141.73     4220.83    130.69 o 
 -13   8   8       10.03       78.76     65.69 o 
 -12   8   8     1197.03     1345.14    100.20 o 
 -11   8   8       68.86        6.76     59.64 o 
 -10   8   8      141.73       75.64     59.78 o 
  -9   8   8     2601.66     2880.89    171.84 o 
  -8   8   8     2754.99     2650.74    121.45 o 
  -7   8   8      651.57      690.82     65.41 o 
  -6   8   8      856.74      901.15     96.29 o 
  -5   8   8       45.50        5.69    119.69 o 
  -4   8   8      107.31       99.34     60.34 o 
  -3   8   8       50.23        5.38     64.14 o 
  -2   8   8      122.70       97.85    103.19 o 
  -1   8   8     4688.67     4707.67    153.26 o 
   0   8   8      768.92      670.37     93.94 o 
   1   8   8      686.05      684.06     74.79 o 
   2   8   8     1433.00     1227.07     87.38 o 
   3   8   8     6987.55     7252.89    411.65 o 
   4   8   8      167.51      107.08     89.16 o 
   5   8   8     4043.68     4082.12    132.80 o 
   6   8   8      445.21      465.95     83.13 o 
   7   8   8      427.86      383.47    123.77 o 
   8   8   8     2907.73     3093.78    174.37 o 
   9   8   8     2757.52     2913.65    173.83 o 
  10   8   8       68.87       37.45    133.87 o 
  11   8   8      248.78      157.05    130.41 o 
  12   8   8      386.69      486.40    129.48 o 
 -16   9   8      123.02      -59.30     76.92 o 
 -15   9   8      234.25      215.56     78.12 o 
 -14   9   8     1706.85     1964.09    103.43 o 
 -13   9   8     1701.45     1870.56     99.73 o 
 -12   9   8       40.83       -6.46     66.98 o 
 -11   9   8       10.67      -21.88     68.74 o 
 -10   9   8     3687.66     3760.88    264.39 o 
  -9   9   8       26.32       30.40     80.25 o 
  -8   9   8      395.17      672.48     89.89 o 
  -7   9   8      645.62      618.84     83.41 o 
  -6   9   8       16.74        0.79     83.33 o 
  -5   9   8     1616.49     1639.66     76.43 o 
  -4   9   8     1394.12     1471.86    110.95 o 
  -3   9   8      599.23      630.32     76.78 o 
  -2   9   8     1307.60     1559.35    167.93 o 
  -1   9   8     1456.40     1487.60     93.60 o 
   0   9   8      475.93      467.80     76.37 o 
   1   9   8       55.17       68.29    118.60 o 
   2   9   8      399.67      245.53     83.98 o 
   3   9   8      536.50      480.88     81.54 o 
   4   9   8     2753.01     2756.73    122.84 o 
   5   9   8       17.48       62.04     83.69 o 
   6   9   8      158.07      199.43     90.27 o 
   7   9   8     1522.12     1304.51    141.94 o 
   8   9   8      986.29      997.42    149.11 o 
   9   9   8     1357.95     1451.43    155.83 o 
 -12  10   8      119.15      227.54     89.64 o 
 -11  10   8     1512.33     1681.17    120.15 o 
 -10  10   8       77.70      101.34    206.55 o 
  -9  10   8      857.19      718.73    115.05 o 
  -8  10   8        3.23        2.04    102.31 o 
  -7  10   8      908.66      934.22     97.10 o 
  -6  10   8      179.29      172.10    184.71 o 
  -5  10   8       89.56       88.78    121.98 o 
  -4  10   8     1151.07     1322.78     96.14 o 
  -3  10   8       57.71      -80.27    115.96 o 
  -2  10   8      957.87     1059.64     97.63 o 
  -1  10   8     1529.39     1631.25    105.29 o 
   0  10   8      225.02      197.58     86.43 o 
   1  10   8     4278.82     4808.52    226.48 o 
   2  10   8       71.51       83.65     90.23 o 
   3  10   8     2100.26     2057.05    137.04 o 
   4  10   8      140.78       28.09     85.45 o 
   5  10   8     3146.82     2740.32    131.86 o 
 -27   1   9     3222.36     3742.50    217.04 o 
 -26   1   9        3.36     -132.80     88.53 o 
 -25   1   9     9437.16     9611.98    187.92 o 
 -24   1   9      173.19      250.09     99.51 o 
 -23   1   9     4644.59     4610.34    100.59 o 
 -22   1   9      841.76      896.51     88.91 o 
 -21   1   9     7143.28     7192.87    116.64 o 
 -20   1   9     2462.02     2400.45     78.62 o 
 -19   1   9     6158.26     6100.91    109.70 o 
 -18   1   9     1858.92     1889.51     64.86 o 
 -17   1   9       10.99       30.29     34.82 o 
 -16   1   9     7575.69     7717.41    102.61 o 
 -15   1   9     2761.83     2883.93     54.24 o 
 -14   1   9      644.49      619.24     29.15 o 
 -13   1   9     2427.63     2368.03     50.06 o 
 -12   1   9      349.64      373.56     24.19 o 
 -11   1   9     9814.87     9829.07    105.41 o 
 -10   1   9     2085.94     2013.16     39.52 o 
  -9   1   9      208.94      349.30     31.11 o 
  -8   1   9    32852.38    32382.55    438.32 o 
  -7   1   9     6582.06     6391.60    108.76 o 
  -6   1   9    19903.06    19958.02    241.60 o 
  -5   1   9       25.93       63.44     23.47 o 
  -4   1   9    28495.20    28529.36    335.06 o 
  -3   1   9     6711.72     6832.26     88.73 o 
  -2   1   9    46334.94    47216.01    494.13 o 
  -1   1   9      595.03      640.93     32.88 o 
   0   1   9     7615.61     7435.53     94.22 o 
   1   1   9    16939.29    17098.00    191.12 o 
   2   1   9     7553.13     7126.65    109.89 o 
   3   1   9     8163.45     8089.19    120.50 o 
   4   1   9     3111.05     3098.01     68.25 o 
   5   1   9     2169.50     2173.72     82.08 o 
   6   1   9     1045.91     1096.20     61.13 o 
   7   1   9     6884.37     6742.31    138.28 o 
   8   1   9       41.27       -9.99     44.58 o 
   9   1   9      802.10      800.39     56.71 o 
  10   1   9     1863.21     1854.37     71.68 o 
  11   1   9      463.74      439.73     57.91 o 
  12   1   9      287.68      262.19     54.52 o 
  13   1   9     3088.90     2765.05     88.59 o 
  14   1   9       93.38       88.12     56.52 o 
  15   1   9     8315.49     8427.23    173.43 o 
  16   1   9       19.81      104.02     73.30 o 
  17   1   9     2752.30     2700.17    161.82 o 
  18   1   9      996.84      991.76    144.41 o 
  19   1   9     1935.78     1977.03    188.97 o 
 -26   2   9      101.02      -86.16    125.69 o 
 -25   2   9        2.34     -129.11     86.07 o 
 -24   2   9       73.57       -1.67     79.19 o 
 -23   2   9     1187.05     1170.15     91.55 o 
 -22   2   9      257.19      176.28     74.74 o 
 -21   2   9        9.17       -5.22     66.12 o 
 -20   2   9     1859.56     1880.11     88.82 o 
 -19   2   9     5189.42     5014.79    192.77 o 
 -18   2   9       28.95       91.11     45.06 o 
 -17   2   9     6819.58     6466.82    106.34 o 
 -16   2   9     3358.05     3356.01     71.19 o 
 -15   2   9     1133.10     1090.76     44.11 o 
 -14   2   9    15083.87    14855.48    165.84 o 
 -13   2   9     5303.69     5352.81     76.03 o 
 -12   2   9        1.94       14.23     17.62 o 
 -11   2   9      222.04      216.02     22.10 o 
 -10   2   9    14077.05    13669.68    163.56 o 
  -9   2   9     1948.41     1886.62     59.92 o 
  -8   2   9     9715.68     9519.17    118.51 o 
  -7   2   9     6968.06     6966.66    164.23 o 
  -6   2   9      589.09      694.92     32.30 o 
  -5   2   9     6287.42     6459.53     97.01 o 
  -4   2   9     9439.90     9648.09    131.25 o 
  -3   2   9     2109.90     2153.42     50.30 o 
  -2   2   9     5040.87     5231.12     73.14 o 
  -1   2   9       45.64       30.22     17.05 o 
   0   2   9     4247.84     4099.56     82.18 o 
   1   2   9      149.55      180.14     30.11 o 
   2   2   9      578.21      554.30     37.22 o 
   3   2   9     6911.25     6988.64    111.91 o 
   4   2   9    10642.03    10718.86    153.62 o 
   5   2   9     1629.47     1544.41     51.15 o 
   6   2   9        5.90        8.15     41.42 o 
   7   2   9     5283.33     5210.87    109.69 o 
   8   2   9      111.90       60.05     46.91 o 
   9   2   9     5156.07     5253.48    162.06 o 
  10   2   9     3466.94     3427.69     94.58 o 
  11   2   9      451.29      494.04     60.07 o 
  12   2   9      990.85     1017.25     69.48 o 
  13   2   9     4221.17     4161.28    110.44 o 
  14   2   9        7.08      -46.50     66.35 o 
  15   2   9      643.20      790.73     85.28 o 
  16   2   9      125.61      132.97     74.01 o 
  17   2   9       15.19      -56.31     77.15 o 
  18   2   9     1176.02     1230.11    142.79 o 
 -26   3   9      464.93      173.80    102.77 o 
 -25   3   9      786.67      722.25    102.14 o 
 -24   3   9      442.29      284.23     89.91 o 
 -23   3   9     4722.59     5066.17    158.21 o 
 -22   3   9      363.90      310.58     82.48 o 
 -21   3   9     2834.74     2777.43    117.15 o 
 -20   3   9      812.02      807.81     74.78 o 
 -19   3   9       28.37       40.74     59.05 o 
 -18   3   9     4033.86     4183.81    174.37 o 
 -17   3   9     2871.83     2676.01     98.72 o 
 -16   3   9       12.71       11.76     47.50 o 
 -15   3   9     1469.52     1416.53     76.01 o 
 -14   3   9     2741.97     2704.52     86.47 o 
 -13   3   9     2298.37     2404.60     94.86 o 
 -12   3   9       96.10      177.04     36.23 o 
 -11   3   9      242.02      249.56     40.34 o 
 -10   3   9     4897.62     4833.27     89.39 o 
  -9   3   9    11867.62    11552.69    158.59 o 
  -8   3   9     1131.96     1141.64     35.29 o 
  -7   3   9       57.99       35.47     24.99 o 
  -6   3   9    13401.89    13224.86    207.03 o 
  -5   3   9       14.54       43.35     34.85 o 
  -4   3   9     9868.07     9508.09    134.21 o 
  -3   3   9      117.75      124.52     24.47 o 
  -2   3   9     5221.28     5217.88     91.29 o 
  -1   3   9     9915.16     9362.04    160.67 o 
   0   3   9    16464.67    16111.92    250.52 o 
   1   3   9       10.17       -5.75     21.88 o 
   2   3   9     1312.12     1090.36     42.36 o 
   3   3   9     3628.99     3900.38     76.35 o 
   4   3   9       80.96       21.26     34.23 o 
   5   3   9     4476.23     4556.54     85.03 o 
   6   3   9       36.34        9.71     44.21 o 
   7   3   9      805.64      825.13     67.71 o 
   8   3   9     4351.84     4160.39    103.76 o 
   9   3   9      961.15      738.65     61.29 o 
  10   3   9      431.27      567.10     61.51 o 
  11   3   9      954.47      840.93     66.50 o 
  12   3   9      917.12     1036.60     91.23 o 
  13   3   9     1615.83     1536.31    148.87 o 
  14   3   9      825.61      843.41     93.25 o 
  15   3   9      312.84      274.80     75.92 o 
  16   3   9      795.02      748.95     85.88 o 
  17   3   9     1900.67     1928.30    102.80 o 
  18   3   9        0.13       21.85     82.58 o 
 -25   4   9      110.72     -132.08     88.06 o 
 -24   4   9      691.87      593.95     93.62 o 
 -23   4   9      311.70      419.31     85.85 o 
 -22   4   9      110.54       35.86     76.27 o 
 -21   4   9     2875.23     2729.95    117.98 o 
 -20   4   9       10.26      -35.68     64.30 o 
 -19   4   9     5099.01     4879.15    132.64 o 
 -18   4   9     1270.95     1359.82     79.57 o 
 -17   4   9     7116.58     6916.71    151.82 o 
 -16   4   9     6616.82     6619.65    146.78 o 
 -15   4   9    10150.21     9916.00    183.53 o 
 -14   4   9     6405.75     6443.40    138.51 o 
 -13   4   9     5408.03     5370.09    119.61 o 
 -12   4   9    12359.47    12747.57    210.62 o 
 -11   4   9     2715.91     2690.16     71.93 o 
 -10   4   9    13086.80    12895.40    277.93 o 
  -9   4   9      689.22      732.73     48.49 o 
  -8   4   9    13036.51    13041.58    184.22 o 
  -7   4   9     1418.93     1512.31     65.33 o 
  -6   4   9     2756.29     2730.94     79.95 o 
  -5   4   9      792.29      744.66     50.04 o 
  -4   4   9        8.53       10.01     52.96 o 
  -3   4   9      345.03      280.79     35.11 o 
  -2   4   9      443.87      314.99     36.65 o 
  -1   4   9      382.02      355.35     39.92 o 
   0   4   9     1600.64     1905.42     64.88 o 
   1   4   9      546.67      361.30     43.52 o 
   2   4   9     7938.03     7346.70    128.32 o 
   3   4   9     3433.45     3161.75     95.11 o 
   4   4   9     3404.50     2980.17     71.03 o 
   5   4   9    11638.87    12108.68    162.25 o 
   6   4   9     6717.44     7077.30    114.29 o 
   7   4   9     7166.45     7809.20    144.10 o 
   8   4   9     1914.76     2279.11    142.82 o 
   9   4   9     9189.10     8822.25    166.09 o 
  10   4   9      236.56      188.34     58.70 o 
  11   4   9     6993.54     6336.76    166.28 o 
  12   4   9       33.57       92.84     74.35 o 
  13   4   9     3153.77     3359.44    189.31 o 
  14   4   9     1248.53     1474.42    104.92 o 
  15   4   9     1341.68     1688.92    108.93 o 
  16   4   9       90.05       77.87     81.91 o 
  17   4   9      163.16      126.46     84.89 o 
 -24   5   9       72.77     -131.78     87.86 o 
 -23   5   9      463.17      430.38     94.19 o 
 -22   5   9        4.31      -85.55     78.09 o 
 -21   5   9        4.90      -48.03     77.00 o 
 -20   5   9      185.38      128.52     66.40 o 
 -19   5   9      253.17      267.00     71.97 o 
 -18   5   9     1626.37     1551.64     84.36 o 
 -17   5   9       67.68        6.88     56.07 o 
 -16   5   9        3.98      -18.54     86.52 o 
 -15   5   9     3030.54     2694.44     95.68 o 
 -14   5   9     2256.51     2279.96     90.09 o 
 -13   5   9      140.35      160.61     48.54 o 
 -12   5   9      233.97      211.85     64.34 o 
 -11   5   9      149.13      165.18     37.48 o 
 -10   5   9     1192.71     1287.03     68.01 o 
  -9   5   9     1493.79     1620.05     56.08 o 
  -8   5   9     4039.74     4266.27    105.29 o 
  -7   5   9       68.80       72.87     43.79 o 
  -6   5   9        1.56       57.20     69.57 o 
  -5   5   9      449.04      346.37     51.63 o 
  -4   5   9     1247.59     1226.21     62.37 o 
  -3   5   9       11.97      -69.42     46.28 o 
  -2   5   9     1551.06     1597.99     75.52 o 
  -1   5   9     2526.13     2707.01    114.80 o 
   0   5   9     1562.75     1767.53     79.40 o 
   1   5   9        6.63      -45.11     51.60 o 
   2   5   9      401.52      299.85     46.39 o 
   3   5   9       20.25      -15.75     44.34 o 
   4   5   9     1850.05     2167.07    109.91 o 
   5   5   9     1771.17     1591.62     78.65 o 
   6   5   9       11.27      -25.84     42.38 o 
   7   5   9      241.91      140.05     55.13 o 
   8   5   9     2437.38     2238.67     85.33 o 
   9   5   9      129.99      162.00     72.62 o 
  10   5   9        8.21       61.99     76.45 o 
  11   5   9        7.58      -18.68     99.92 o 
  12   5   9      119.09      166.43     86.07 o 
  13   5   9      352.51      469.70     95.01 o 
  14   5   9      751.73      891.45    102.97 o 
  15   5   9       79.56       56.68     94.37 o 
  16   5   9       30.04       93.80     93.86 o 
 -23   6   9        4.42     -129.78     90.40 o 
 -22   6   9      190.08      305.19     81.84 o 
 -21   6   9     4827.17     5184.33    157.62 o 
 -20   6   9      647.45      603.58     83.39 o 
 -19   6   9     1655.93     1835.02     92.84 o 
 -18   6   9      634.01      615.15     78.76 o 
 -17   6   9     5259.83     4978.39    135.18 o 
 -16   6   9     2312.51     2263.24     99.49 o 
 -15   6   9     9553.44     9409.63    187.20 o 
 -14   6   9     2226.79     2310.40     98.47 o 
 -13   6   9       29.97       60.23     58.69 o 
 -12   6   9    18027.50    17488.28    286.50 o 
 -11   6   9     4004.20     4023.66    108.79 o 
 -10   6   9     7048.19     7128.67    140.15 o 
  -9   6   9        1.16      -17.31     39.10 o 
  -8   6   9     6294.18     6007.52    159.89 o 
  -7   6   9     3601.38     3998.85    109.12 o 
  -6   6   9     9490.49     9655.98    177.20 o 
  -5   6   9      365.43      285.97     56.72 o 
  -4   6   9     4403.56     4231.17    143.15 o 
  -3   6   9     4901.73     4935.32    127.98 o 
  -2   6   9      372.90      339.75     60.06 o 
  -1   6   9      554.60      510.51     59.49 o 
   0   6   9     2262.16     2192.89     89.97 o 
   1   6   9      259.97      297.04     66.47 o 
   2   6   9    14491.25    15393.48    291.68 o 
   3   6   9      217.06      272.07     60.19 o 
   4   6   9      605.88      760.58     72.47 o 
   5   6   9     6580.88     5639.71    139.82 o 
   6   6   9     5402.03     5219.06    169.65 o 
   7   6   9     4224.45     3929.63    102.68 o 
   8   6   9     2234.85     1988.46     99.85 o 
   9   6   9     4067.99     4374.44    145.93 o 
  10   6   9      332.52      375.94    115.41 o 
  11   6   9    10593.89    11319.29    244.07 o 
  12   6   9       73.87      225.73    112.01 o 
  13   6   9      772.71      709.32     98.26 o 
  14   6   9      737.48      504.75    102.06 o 
  15   6   9      767.14      685.83    132.66 o 
 -21   7   9      694.68      690.88     95.63 o 
 -20   7   9      228.31      296.33     88.67 o 
 -19   7   9      241.00      224.35     79.68 o 
 -18   7   9      170.78      100.92     74.47 o 
 -17   7   9     1963.50     1898.58    148.74 o 
 -16   7   9      132.46      223.97     69.25 o 
 -15   7   9      241.17      240.40     64.84 o 
 -14   7   9       65.34       89.29     65.08 o 
 -13   7   9       43.67       -1.31     56.91 o 
 -12   7   9       65.11       92.68     56.43 o 
 -11   7   9      661.05      680.01     65.94 o 
 -10   7   9     3066.30     3349.85    104.21 o 
  -9   7   9      372.23      459.25     53.05 o 
  -8   7   9      106.51      141.00     50.22 o 
  -7   7   9      468.44      600.14     79.69 o 
  -6   7   9     4951.51     4706.49    127.15 o 
  -5   7   9       24.28       44.04     59.98 o 
  -4   7   9     3548.10     3549.61    111.73 o 
  -3   7   9      750.80      670.10     67.42 o 
  -2   7   9     1059.61     1151.95     76.79 o 
  -1   7   9     1729.29     1667.28     85.84 o 
   0   7   9     7847.58     7982.31    170.96 o 
   1   7   9       55.76       26.86     68.55 o 
   2   7   9      744.83      687.89     75.87 o 
   3   7   9      225.06      122.36     67.07 o 
   4   7   9      789.41      592.00     74.42 o 
   5   7   9      899.93      988.70     81.47 o 
   6   7   9      588.57      453.20     75.86 o 
   7   7   9      162.59       55.57     72.53 o 
   8   7   9      246.83      284.70    116.85 o 
   9   7   9      119.35      230.03    147.09 o 
  10   7   9      664.17      881.57    129.73 o 
  11   7   9       50.20       92.33    192.42 o 
  12   7   9        5.11       55.64    191.59 o 
  13   7   9      434.16      599.48    137.51 o 
 -19   8   9      954.11      898.57     93.35 o 
 -18   8   9       49.99      172.93     85.23 o 
 -17   8   9     2088.40     2163.83    141.47 o 
 -16   8   9     1021.22     1063.16     87.00 o 
 -15   8   9      961.40      983.44     85.11 o 
 -14   8   9     1721.12     1836.93     94.55 o 
 -13   8   9      835.45      999.80    101.75 o 
 -12   8   9     2505.68     2448.93    106.55 o 
 -11   8   9      122.89       93.51     63.21 o 
 -10   8   9     2677.15     2817.61    127.18 o 
  -9   8   9      152.83       43.20     76.26 o 
  -8   8   9     1879.75     1925.34     86.42 o 
  -7   8   9     1223.22     1165.42     66.22 o 
  -6   8   9      958.26     1073.18    117.20 o 
  -5   8   9     2222.85     2386.13    101.24 o 
  -4   8   9        9.79       31.20     62.18 o 
  -3   8   9     2396.01     2414.53    165.24 o 
  -2   8   9      995.33      926.31     82.41 o 
  -1   8   9     1559.27     1608.26     92.46 o 
   0   8   9      673.92      614.75     76.48 o 
   1   8   9      188.13      191.44    123.95 o 
   2   8   9     2595.00     2323.57    111.20 o 
   3   8   9      104.96       66.13     78.51 o 
   4   8   9     3201.20     3246.95    125.95 o 
   5   8   9      725.59      610.40    113.99 o 
   6   8   9      333.04      362.18     82.59 o 
   7   8   9     1532.90     1689.86    265.12 o 
   8   8   9     1549.93     1843.67    151.92 o 
   9   8   9      531.99      520.08    136.98 o 
  10   8   9       25.57      141.66    134.05 o 
  11   8   9     1187.01     1035.62    144.92 o 
 -15   9   9      143.26       82.34     78.99 o 
 -14   9   9      440.32      233.79     78.57 o 
 -13   9   9      270.79      283.18     79.81 o 
 -12   9   9      216.49      199.39     81.40 o 
 -11   9   9      182.36       29.85     88.31 o 
 -10   9   9     1569.78     1798.20    151.95 o 
  -9   9   9      756.01      718.68     94.61 o 
  -8   9   9      600.47      560.63     88.09 o 
  -7   9   9       83.63      117.87    109.87 o 
  -6   9   9     3477.08     3632.56    110.04 o 
  -5   9   9      151.84      226.99     65.03 o 
  -4   9   9     5188.26     5397.34    173.41 o 
  -3   9   9        5.09       58.48    105.77 o 
  -2   9   9     2511.30     2687.12    112.56 o 
  -1   9   9     2001.95     2164.75    128.39 o 
   0   9   9     3773.81     4017.15    162.42 o 
   1   9   9      970.03     1154.81    108.90 o 
   2   9   9     1289.47     1512.02    102.14 o 
   3   9   9     1719.38     1590.23    105.62 o 
   4   9   9      109.57      182.33     84.89 o 
   5   9   9     1285.50     1335.38    108.08 o 
   6   9   9      364.87      441.66     96.63 o 
   7   9   9        9.38     -110.73    145.09 o 
 -10  10   9      489.39      449.47     97.43 o 
  -9  10   9      411.94      570.58    133.91 o 
  -8  10   9      161.76      289.44    165.36 o 
  -7  10   9      356.13      239.34     88.85 o 
  -6  10   9      150.95       25.84    149.88 o 
  -5  10   9     2370.66     2312.06    146.58 o 
  -4  10   9      273.02      272.02     70.87 o 
  -3  10   9      398.05      539.33     99.33 o 
  -2  10   9      361.65      493.59    119.72 o 
  -1  10   9      961.99     1046.74     97.77 o 
   0  10   9      821.84      874.67    163.96 o 
   1  10   9      818.11      896.88     98.53 o 
   2  10   9       41.73       57.86     85.46 o 
 -26   0  10       24.65       91.20    103.25 o 
 -25   0  10     4940.48     4778.22    160.61 o 
 -24   0  10     1012.47      801.83     88.26 o 
 -23   0  10      206.44      191.88     74.66 o 
 -22   0  10       67.59       27.35     68.74 o 
 -21   0  10      449.23      434.72     70.21 o 
 -20   0  10     4529.42     4550.33    126.73 o 
 -19   0  10      171.29      136.31     63.57 o 
 -18   0  10       63.42       31.19     49.34 o 
 -17   0  10    13065.30    12176.95    262.46 o 
 -16   0  10     5539.51     5172.04    147.83 o 
 -15   0  10     7493.80     7195.47    159.67 o 
 -14   0  10     8362.55     7768.86    161.83 o 
 -13   0  10    14053.83    14874.60    200.96 o 
 -12   0  10       81.73       68.68     31.21 o 
 -11   0  10    26079.82    26738.52    453.64 o 
 -10   0  10       95.14       77.09     32.50 o 
  -9   0  10     7030.08     6757.92    144.57 o 
  -8   0  10    22303.10    23015.39    393.31 o 
  -7   0  10    24937.96    25173.57    426.30 o 
  -6   0  10    13052.88    13494.88    244.62 o 
  -5   0  10    11056.67    11440.91    210.87 o 
  -4   0  10     4957.88     4981.29    112.79 o 
  -3   0  10      777.61      878.89     51.28 o 
  -2   0  10    28696.46    29376.31    488.26 o 
  -1   0  10     6886.42     6760.56    136.35 o 
   0   0  10      252.06      282.43     35.16 o 
   1   0  10     7224.42     7507.99    152.66 o 
   2   0  10      444.99      447.87     49.44 o 
   3   0  10     1998.26     1860.98    133.76 o 
   4   0  10     2428.78     2309.45    145.63 o 
   5   0  10     2139.98     2199.46    120.81 o 
   6   0  10     8484.53     8066.36    274.49 o 
   7   0  10     3685.99     3420.43    130.59 o 
   8   0  10     4756.54     4303.58    144.41 o 
   9   0  10     1044.37      843.90     86.73 o 
  10   0  10    12161.83    12114.88    228.55 o 
  11   0  10     5721.62     5736.08    149.55 o 
  12   0  10     9791.04     9526.22    202.15 o 
  13   0  10     1702.50     1937.24    101.29 o 
  14   0  10     1386.20     1479.13    123.99 o 
  15   0  10     9037.10     9574.43    409.40 o 
  16   0  10     1513.58     1721.77    220.64 o 
  17   0  10     2352.57     1746.36    229.54 o 
  18   0  10       38.92      361.43    196.37 o 
 -26   1  10       89.24      105.53     95.20 o 
 -25   1  10       63.58       28.82     72.82 o 
 -24   1  10       20.27       -5.01     69.54 o 
 -23   1  10      761.62      646.19     72.12 o 
 -22   1  10     3469.55     3268.56    109.09 o 
 -21   1  10      187.68      223.69     46.67 o 
 -20   1  10       43.61       28.65     41.60 o 
 -19   1  10     2493.15     2303.26     66.72 o 
 -18   1  10      102.78       81.36     36.38 o 
 -17   1  10     2386.15     2245.44     60.55 o 
 -16   1  10      241.07      132.66     29.76 o 
 -15   1  10      120.69       75.29     24.14 o 
 -14   1  10     2507.87     2501.27     52.66 o 
 -13   1  10     4663.18     4800.14     66.69 o 
 -12   1  10     1591.78     1800.02     41.72 o 
 -11   1  10      126.17       92.68     21.87 o 
 -10   1  10      620.42      606.22     27.39 o 
  -9   1  10       63.47       56.54     26.13 o 
  -8   1  10      397.32      401.01     31.37 o 
  -7   1  10      626.83      687.65     34.49 o 
  -6   1  10     5646.07     5587.62     87.94 o 
  -5   1  10     4268.44     4163.07     72.23 o 
  -4   1  10        8.38      -16.57     23.73 o 
  -3   1  10       52.02       71.93     23.60 o 
  -2   1  10     1771.49     1822.72     53.93 o 
  -1   1  10      459.46      473.42     25.55 o 
   0   1  10     5987.82     6220.49     84.32 o 
   1   1  10     3710.65     3654.39     74.64 o 
   2   1  10      308.49      360.14     35.00 o 
   3   1  10     4059.15     4025.52     81.78 o 
   4   1  10     2559.07     2472.98     66.70 o 
   5   1  10      850.95      897.37     61.96 o 
   6   1  10      791.38      772.73     70.58 o 
   7   1  10      194.51      225.31     57.88 o 
   8   1  10        2.74       29.31     51.28 o 
   9   1  10     2693.91     2645.72     90.86 o 
  10   1  10      545.85      522.49     61.16 o 
  11   1  10      264.64      199.42     61.95 o 
  12   1  10      315.02      239.75     56.41 o 
  13   1  10      608.79      705.20     66.58 o 
  14   1  10        2.13       59.47     68.44 o 
  15   1  10       36.09       55.22     73.26 o 
  16   1  10       17.15       66.58     88.05 o 
  17   1  10      144.28      358.26    134.66 o 
 -26   2  10      506.65      587.35     85.67 o 
 -25   2  10      765.02      573.82     96.92 o 
 -24   2  10      238.56      239.18     85.23 o 
 -23   2  10     1092.28     1059.42     90.37 o 
 -22   2  10      372.22      400.57     72.57 o 
 -21   2  10      355.80      330.13     68.74 o 
 -20   2  10      686.87      642.82     67.37 o 
 -19   2  10        8.47      -44.55     55.01 o 
 -18   2  10     3441.27     3401.02    108.11 o 
 -17   2  10      864.53      924.43     64.94 o 
 -16   2  10      421.23      403.78     52.99 o 
 -15   2  10     5747.22     6051.82     94.50 o 
 -14   2  10       42.55       58.05     26.05 o 
 -13   2  10     8320.64     7857.69    109.97 o 
 -12   2  10        5.80       -9.89     34.76 o 
 -11   2  10    15958.45    15439.34    178.24 o 
 -10   2  10     4720.48     4757.18     68.59 o 
  -9   2  10    20383.88    20136.60    249.57 o 
  -8   2  10     4634.79     4751.65     93.38 o 
  -7   2  10     9419.99     9611.14    152.01 o 
  -6   2  10     9367.39     9343.39    158.67 o 
  -5   2  10     2800.62     2849.71     60.24 o 
  -4   2  10     7011.28     7067.90     94.25 o 
  -3   2  10      168.08      159.88     23.63 o 
  -2   2  10     4449.37     4510.74     68.02 o 
  -1   2  10      728.72      746.60     39.98 o 
   0   2  10     2310.22     2276.51     64.48 o 
   1   2  10     1317.68     1266.29     50.45 o 
   2   2  10        6.97       27.65     36.77 o 
   3   2  10     1196.02     1071.86     46.74 o 
   4   2  10      207.85      187.56     39.65 o 
   5   2  10     1043.31     1024.89     47.51 o 
   6   2  10     4887.98     5134.69    110.02 o 
   7   2  10       34.23       65.63     50.55 o 
   8   2  10    10673.99    10354.65    172.21 o 
   9   2  10      177.15      111.79     54.92 o 
  10   2  10     4990.51     4748.48    128.06 o 
  11   2  10     1586.91     1768.40     81.19 o 
  12   2  10     3453.86     3415.58    105.85 o 
  13   2  10     1057.86     1104.33     95.96 o 
  14   2  10     1141.38     1148.56     87.51 o 
  15   2  10     1064.55      933.14     88.11 o 
  16   2  10      207.70      150.42     78.83 o 
  17   2  10     2280.73     2390.09    167.26 o 
 -25   3  10      233.65      157.87     92.21 o 
 -24   3  10     1181.61     1100.70    102.00 o 
 -23   3  10     3077.97     2843.73    125.34 o 
 -22   3  10     4563.31     4726.39    160.11 o 
 -21   3  10      677.65      751.19     78.78 o 
 -20   3  10      791.36      757.48     71.94 o 
 -19   3  10     5044.63     5364.33    137.58 o 
 -18   3  10      484.11      385.48     59.02 o 
 -17   3  10     9264.42     8856.01    248.17 o 
 -16   3  10      513.82      488.25     54.62 o 
 -15   3  10     1690.78     1604.71    124.28 o 
 -14   3  10     3265.84     3353.72    108.28 o 
 -13   3  10     4733.88     4667.89     91.89 o 
 -12   3  10      285.18      279.24     41.40 o 
 -11   3  10      400.11      403.90     38.67 o 
 -10   3  10      292.01      360.88     38.35 o 
  -9   3  10      244.93      144.46     49.87 o 
  -8   3  10      727.27      615.91     47.73 o 
  -7   3  10     1004.22     1020.96     44.41 o 
  -6   3  10     4960.19     4974.78     86.08 o 
  -5   3  10     9557.40     9559.84    149.76 o 
  -4   3  10      713.28      787.77     36.46 o 
  -3   3  10     1884.73     2007.10     74.29 o 
  -2   3  10     6323.70     6435.81    214.80 o 
  -1   3  10     5032.75     5148.90    109.40 o 
   0   3  10    23171.95    22533.54    288.22 o 
   1   3  10     7044.55     6886.27    116.15 o 
   2   3  10     5164.84     5297.96     89.85 o 
   3   3  10     1143.80     1120.76     46.89 o 
   4   3  10    13891.17    14644.42    187.21 o 
   5   3  10      224.57      162.82     42.02 o 
   6   3  10     5690.17     5488.22    117.34 o 
   7   3  10       72.12       56.10     50.72 o 
   8   3  10      647.05      600.75     63.48 o 
   9   3  10     3150.18     3333.22    102.56 o 
  10   3  10     3142.06     3179.45    101.81 o 
  11   3  10       21.86       72.28     70.03 o 
  12   3  10      171.21      227.88     80.09 o 
  13   3  10       13.01        2.00     83.08 o 
  14   3  10        0.16       -2.85     82.31 o 
  15   3  10       49.06      -91.68     75.44 o 
  16   3  10      253.49      269.50     85.42 o 
  17   3  10     1245.04     1350.03    101.19 o 
 -25   4  10        4.80     -141.79     94.53 o 
 -24   4  10     1087.34      900.72     99.09 o 
 -23   4  10     1846.29     1657.02    104.86 o 
 -22   4  10        0.01     -107.62     71.75 o 
 -21   4  10     1000.55      914.81     87.45 o 
 -20   4  10       12.29      -25.06     64.69 o 
 -19   4  10      436.93      485.86     68.69 o 
 -18   4  10     5061.09     5139.59    130.59 o 
 -17   4  10      664.71      597.95     62.56 o 
 -16   4  10       51.14       84.74     52.08 o 
 -15   4  10     2709.28     2574.58    149.61 o 
 -14   4  10      662.37      687.29     55.97 o 
 -13   4  10     2797.73     3039.61     96.17 o 
 -12   4  10     1369.41     1442.01     62.34 o 
 -11   4  10      166.48      256.19     66.74 o 
 -10   4  10     3787.88     3691.95     92.63 o 
  -9   4  10     8511.61     8318.06    150.35 o 
  -8   4  10       83.65      107.14     43.75 o 
  -7   4  10     1011.31     1071.15     57.68 o 
  -6   4  10      488.36      576.93     71.16 o 
  -5   4  10      280.62      336.27     82.96 o 
  -4   4  10     4671.25     4892.59    111.46 o 
  -3   4  10     5384.01     5595.32    185.10 o 
  -2   4  10      415.21      527.99     52.79 o 
  -1   4  10    10633.24    10452.92    162.10 o 
   0   4  10     3203.75     2838.05     79.58 o 
   1   4  10       59.04       52.15     36.12 o 
   2   4  10      477.04      527.36     42.70 o 
   3   4  10     1353.00     1473.05     83.01 o 
   4   4  10     2189.98     1881.45     63.49 o 
   5   4  10     4055.54     3753.12     84.16 o 
   6   4  10       22.41      -28.16     41.79 o 
   7   4  10      908.43     1009.67     67.03 o 
   8   4  10     3799.70     4068.75    120.64 o 
   9   4  10      327.75      365.12     60.57 o 
  10   4  10      490.39      527.80     73.49 o 
  11   4  10        3.85      -88.25     76.90 o 
  12   4  10      151.11       49.25     84.88 o 
  13   4  10     1633.88     1690.86    111.72 o 
  14   4  10     1204.56     1252.36    103.26 o 
  15   4  10       15.50       50.21     93.83 o 
  16   4  10       53.31      -48.60    100.52 o 
 -24   5  10     4503.66     4708.06    217.07 o 
 -23   5  10     1197.59     1118.95    101.10 o 
 -22   5  10      925.47     1008.19     96.52 o 
 -21   5  10     6368.30     6355.20    167.16 o 
 -20   5  10     3646.85     3647.95    128.93 o 
 -19   5  10     4032.38     4168.77    130.83 o 
 -18   5  10      478.92      587.21     71.24 o 
 -17   5  10     6789.23     6496.13    150.52 o 
 -16   5  10      386.08      397.57     61.50 o 
 -15   5  10     8582.61     8778.63    175.15 o 
 -14   5  10      111.57      150.94     53.24 o 
 -13   5  10      264.44      230.27     54.03 o 
 -12   5  10     4387.82     4267.36    130.22 o 
 -11   5  10     1485.99     1367.59     62.70 o 
 -10   5  10     1237.07     1525.93     54.45 o 
  -9   5  10      733.56      838.61     58.60 o 
  -8   5  10       27.97       62.07     47.78 o 
  -7   5  10    10153.41    10094.04    180.49 o 
  -6   5  10     1133.18     1189.55     64.00 o 
  -5   5  10     2225.76     2017.35     83.17 o 
  -4   5  10     5877.88     6270.48    136.38 o 
  -3   5  10     5912.81     5776.52    131.50 o 
  -2   5  10     4322.42     4430.68    111.03 o 
  -1   5  10      814.93      992.38     62.02 o 
   0   5  10     7596.12     7099.64    146.56 o 
   1   5  10      375.08      503.34     85.45 o 
   2   5  10    23315.15    22046.10    384.65 o 
   3   5  10     1915.40     1614.33     82.12 o 
   4   5  10     6867.29     6917.86    127.70 o 
   5   5  10     1875.65     1995.14     69.73 o 
   6   5  10     7671.84     8028.58    131.66 o 
   7   5  10      919.96      739.63     67.00 o 
   8   5  10     2503.72     2766.78    101.02 o 
   9   5  10      387.79      340.72     65.66 o 
  10   5  10       45.08      -25.72     80.49 o 
  11   5  10     2469.47     2547.32    123.07 o 
  12   5  10       15.08       91.79     91.45 o 
  13   5  10       72.17      -18.14    114.64 o 
  14   5  10     1229.96     1253.80    111.86 o 
  15   5  10       50.50      -47.64     97.46 o 
 -22   6  10        6.13      -66.56     83.59 o 
 -21   6  10        6.92     -121.35     80.90 o 
 -20   6  10      673.28      731.05     86.74 o 
 -19   6  10      150.34       90.72     75.97 o 
 -18   6  10       57.65       67.91     66.07 o 
 -17   6  10       16.00      -24.19     64.89 o 
 -16   6  10       14.70       84.88     60.78 o 
 -15   6  10      672.76      810.42     71.61 o 
 -14   6  10      211.93      120.01     61.71 o 
 -13   6  10      747.15      756.36     64.54 o 
 -12   6  10       13.26       34.49     52.22 o 
 -11   6  10      568.29      587.59     57.40 o 
 -10   6  10      329.30      390.71     63.19 o 
  -9   6  10     2150.30     2150.70    130.14 o 
  -8   6  10      253.68      258.95     59.07 o 
  -7   6  10      239.41      323.47    126.64 o 
  -6   6  10       54.61      124.09     56.86 o 
  -5   6  10      560.20      672.33     66.24 o 
  -4   6  10      111.74       80.61     60.00 o 
  -3   6  10     1696.46     1995.10     88.09 o 
  -2   6  10      127.98       96.88     55.62 o 
  -1   6  10      721.02      692.75     69.82 o 
   0   6  10        1.11      -72.14     58.47 o 
   1   6  10      801.24      621.86     66.87 o 
   2   6  10      182.35      169.94     65.02 o 
   3   6  10      495.09      456.79     66.65 o 
   4   6  10       63.36       40.29     54.33 o 
   5   6  10      387.80      418.58     57.46 o 
   6   6  10      141.01      187.04     58.15 o 
   7   6  10      691.41      629.25     82.02 o 
   8   6  10      606.30      774.96     81.91 o 
   9   6  10        0.56      -17.10    107.53 o 
  10   6  10       30.03       62.76    108.00 o 
  11   6  10      549.02      524.72    118.47 o 
  12   6  10      429.99      669.25    149.53 o 
  13   6  10      118.38      -36.58    117.07 o 
 -20   7  10     1015.07      892.87     97.80 o 
 -19   7  10     1305.80     1093.26    115.13 o 
 -18   7  10       23.15       18.19     77.47 o 
 -17   7  10     3168.15     3160.13    123.07 o 
 -16   7  10      445.07      533.84     78.75 o 
 -15   7  10     4044.25     4318.98    130.79 o 
 -14   7  10      229.32      261.72     67.22 o 
 -13   7  10       71.48      100.64     60.13 o 
 -12   7  10     4260.54     3976.61    118.22 o 
 -11   7  10      353.45      351.12     61.86 o 
 -10   7  10     1304.33     1325.68    104.02 o 
  -9   7  10      974.38     1045.81     63.93 o 
  -8   7  10      645.60      699.78     58.23 o 
  -7   7  10     4080.64     4264.34    118.83 o 
  -6   7  10      650.46      689.57     73.00 o 
  -5   7  10     2104.82     2371.66    100.98 o 
  -4   7  10     2046.89     1776.69     88.74 o 
  -3   7  10     5842.68     5798.45    143.62 o 
  -2   7  10     3538.72     3414.72    158.15 o 
  -1   7  10     3393.73     3145.21    118.00 o 
   0   7  10     4294.66     4399.54    213.21 o 
   1   7  10      348.66      404.74     79.04 o 
   2   7  10     9316.66     9167.11    247.29 o 
   3   7  10      854.39      895.45     84.88 o 
   4   7  10     1493.11     1188.63     89.33 o 
   5   7  10      160.43      190.53     62.81 o 
   6   7  10      922.64      892.81     76.85 o 
   7   7  10     1189.81     1282.87    141.43 o 
   8   7  10     1548.10     1761.20    149.66 o 
   9   7  10      199.26      127.32    144.17 o 
  10   7  10       51.68      -20.01    117.85 o 
  11   7  10     1886.87     2020.87    314.02 o 
 -18   8  10     1507.75     1566.30    106.63 o 
 -17   8  10      251.74      175.31    110.69 o 
 -16   8  10      462.24      513.06     79.85 o 
 -15   8  10     2309.61     2266.20    115.61 o 
 -14   8  10        4.67       35.98     74.46 o 
 -13   8  10     2372.68     2610.01    113.54 o 
 -12   8  10      290.14      417.13     86.03 o 
 -11   8  10     1276.19     1333.89    100.79 o 
 -10   8  10     1599.19     1655.63    103.17 o 
  -9   8  10     7440.47     7661.12    199.79 o 
  -8   8  10      296.78      292.21     82.97 o 
  -7   8  10      304.31      382.79     62.70 o 
  -6   8  10     1002.30      928.71    142.55 o 
  -5   8  10      810.66      860.54     81.15 o 
  -4   8  10     2544.78     2650.88    106.24 o 
  -3   8  10     3630.97     3649.98    124.96 o 
  -2   8  10       40.07       36.78     71.66 o 
  -1   8  10      903.47      713.87     82.66 o 
   0   8  10     1204.56     1266.98     91.42 o 
   1   8  10       21.96      -52.92     76.94 o 
   2   8  10       56.73       65.68     75.81 o 
   3   8  10       15.08       60.72     76.52 o 
   4   8  10      939.20      982.71     94.15 o 
   5   8  10      356.47      329.05     82.47 o 
   6   8  10        2.78      -88.08     85.18 o 
   7   8  10      667.98      863.03    143.53 o 
   8   8  10     2487.81     2681.76    235.73 o 
   9   8  10        2.99       74.14    297.49 o 
 -14   9  10     2277.37     2600.40    116.44 o 
 -13   9  10      571.02      777.65    137.37 o 
 -12   9  10      397.45      499.96    100.79 o 
 -11   9  10       20.81      -99.62     84.40 o 
 -10   9  10      748.00      588.95     93.62 o 
  -9   9  10      469.34      567.14     97.21 o 
  -8   9  10     2653.40     2806.24    131.93 o 
  -7   9  10      424.57      367.68     91.10 o 
  -6   9  10        1.11        6.31     66.33 o 
  -5   9  10     3424.10     3546.28    131.97 o 
  -4   9  10      252.87      287.83     82.54 o 
  -3   9  10      554.81      467.80     87.28 o 
  -2   9  10      134.28       48.06     81.70 o 
  -1   9  10      463.17      392.05    107.46 o 
   0   9  10      548.49      576.43     85.95 o 
   1   9  10      329.02      301.22     90.59 o 
   2   9  10        5.91     -114.72     85.45 o 
   3   9  10      262.43      245.83     86.04 o 
   4   9  10     1637.61     1555.33    130.13 o 
   5   9  10      139.18      208.21     94.04 o 
  -8  10  10      462.86      388.17    150.36 o 
  -7  10  10     2262.83     2289.66    126.61 o 
  -6  10  10     1206.05     1193.76    108.46 o 
  -5  10  10      872.54      860.83     84.76 o 
  -4  10  10     1676.10     1861.65     90.03 o 
  -3  10  10        5.44      -54.98     87.65 o 
  -2  10  10      657.84      955.26    184.84 o 
  -1  10  10      133.22       56.18     91.33 o 
 -26   1  11     1182.03     1189.32    120.76 o 
 -25   1  11     2388.26     2507.59    144.56 o 
 -24   1  11     1028.92      951.09     84.04 o 
 -23   1  11      783.43      828.67     76.99 o 
 -22   1  11     3884.77     4060.52    116.83 o 
 -21   1  11      190.00      154.62     57.77 o 
 -20   1  11    17376.89    17056.85    250.24 o 
 -19   1  11      981.52      951.51     53.27 o 
 -18   1  11     6444.31     6212.29     97.42 o 
 -17   1  11     4411.33     4304.08     78.48 o 
 -16   1  11    11023.44    10678.57    133.05 o 
 -15   1  11     1967.26     1978.02     51.96 o 
 -14   1  11    12512.24    12417.95    133.45 o 
 -13   1  11      350.38      346.09     27.64 o 
 -12   1  11      389.57      344.05     29.03 o 
 -11   1  11    21449.47    21076.70    208.39 o 
 -10   1  11     5568.99     5327.99     80.44 o 
  -9   1  11      107.73      159.24     32.37 o 
  -8   1  11     3107.06     3043.08     66.73 o 
  -7   1  11        2.55        7.72     33.70 o 
  -6   1  11     5150.51     4954.31     83.20 o 
  -5   1  11        0.56       14.37     27.21 o 
  -4   1  11     1092.43     1213.63     43.68 o 
  -3   1  11    13389.22    13130.95    169.39 o 
  -2   1  11     7295.52     7140.42    104.40 o 
  -1   1  11     7345.88     6894.34    111.28 o 
   0   1  11      360.55      303.52     35.23 o 
   1   1  11    15547.63    15572.84    208.76 o 
   2   1  11     1037.17     1178.65     49.47 o 
   3   1  11    16728.06    16865.99    225.22 o 
   4   1  11       78.26       62.63     64.60 o 
   5   1  11     3057.56     3025.37    101.34 o 
   6   1  11     8266.71     7998.66    163.33 o 
   7   1  11     9975.00     9442.67    182.94 o 
   8   1  11     3337.33     3278.32     98.18 o 
   9   1  11      850.28      719.22     64.89 o 
  10   1  11     2745.02     2732.39    113.05 o 
  11   1  11      840.88      888.49     70.20 o 
  12   1  11     4626.76     4989.14    115.45 o 
  13   1  11       75.45       45.31     69.57 o 
  14   1  11        5.13      -69.05     74.87 o 
  15   1  11     1275.95     1267.80     94.50 o 
  16   1  11       60.58       11.88    123.43 o 
 -26   2  11     1081.31     1226.41     94.62 o 
 -25   2  11     1168.68     1017.87    122.00 o 
 -24   2  11       54.77        8.05     69.35 o 
 -23   2  11      430.59      404.43     72.94 o 
 -22   2  11     4517.66     4585.90    121.11 o 
 -21   2  11      564.47      565.70     67.34 o 
 -20   2  11      352.34      255.72     56.74 o 
 -19   2  11      611.66      558.11     58.54 o 
 -18   2  11      112.72      129.78     46.95 o 
 -17   2  11      228.44      308.43     49.87 o 
 -16   2  11      467.44      477.41     47.19 o 
 -15   2  11     2711.06     2734.19     67.71 o 
 -14   2  11    14829.11    13942.67    197.10 o 
 -13   2  11      103.47      103.56     34.69 o 
 -12   2  11     2119.18     2202.75     51.18 o 
 -11   2  11     1276.76     1179.02     38.35 o 
 -10   2  11      798.27      806.81     37.70 o 
  -9   2  11     4912.90     4774.99     82.38 o 
  -8   2  11    10738.12    10304.65    164.25 o 
  -7   2  11      424.10      493.11     39.75 o 
  -6   2  11      473.02      474.93     36.44 o 
  -5   2  11    12692.18    12900.46    154.96 o 
  -4   2  11     1059.61     1054.92     47.02 o 
  -3   2  11     4791.64     4681.38     89.28 o 
  -2   2  11       40.55       32.72     34.26 o 
  -1   2  11      676.53      706.62     43.00 o 
   0   2  11     6260.27     6268.11    109.23 o 
   1   2  11     9591.08     9758.10    155.26 o 
   2   2  11     2692.70     2753.36     73.28 o 
   3   2  11      258.19      177.30     39.86 o 
   4   2  11     2499.95     2499.99     75.95 o 
   5   2  11       45.06       -6.47     47.49 o 
   6   2  11      171.29      118.54     53.57 o 
   7   2  11      189.47      211.61     55.16 o 
   8   2  11     3477.49     3095.52    100.00 o 
   9   2  11     2740.86     2560.91     96.30 o 
  10   2  11       22.01       77.23     62.32 o 
  11   2  11        8.25      -30.52     63.76 o 
  12   2  11     2488.95     2424.51     97.74 o 
  13   2  11      663.01      695.57     95.59 o 
  14   2  11     2105.33     2167.15    102.04 o 
  15   2  11      349.32      338.96     83.90 o 
  16   2  11      143.83      199.33     84.37 o 
 -25   3  11       72.87       29.20     86.83 o 
 -24   3  11      866.16      747.73     93.05 o 
 -23   3  11      922.30     1039.16     94.39 o 
 -22   3  11     2437.37     2449.86    108.68 o 
 -21   3  11     1913.49     1899.34     97.47 o 
 -20   3  11     1639.45     1676.87    105.69 o 
 -19   3  11      211.28      241.57     68.29 o 
 -18   3  11     6562.26     6614.14    151.56 o 
 -17   3  11      211.32      178.33     53.43 o 
 -16   3  11     2326.90     2257.06     89.28 o 
 -15   3  11     1609.03     1590.61     70.13 o 
 -14   3  11     1930.07     1873.13     66.89 o 
 -13   3  11     6489.47     6398.08    132.85 o 
 -12   3  11     1664.35     1780.78     65.50 o 
 -11   3  11      647.83      737.55     99.45 o 
 -10   3  11     2845.73     2755.93     83.06 o 
  -9   3  11     4383.88     4320.98    195.44 o 
  -8   3  11        8.05       15.07     36.34 o 
  -7   3  11        2.64       -0.38     40.03 o 
  -6   3  11      900.86      896.60     43.30 o 
  -5   3  11      262.37      206.33     44.67 o 
  -4   3  11     4033.41     3950.46     99.96 o 
  -3   3  11       73.61       84.96     38.24 o 
  -2   3  11      141.03      151.95     38.91 o 
  -1   3  11     7952.96     7993.49    165.77 o 
   0   3  11     1517.51     1580.66     60.10 o 
   1   3  11     5263.14     4698.51     87.07 o 
   2   3  11      612.43      570.63     42.14 o 
   3   3  11     3701.86     3628.37     80.92 o 
   4   3  11     2934.86     2980.54    112.52 o 
   5   3  11     7963.87     8084.67    125.87 o 
   6   3  11      381.25      431.35     60.33 o 
   7   3  11      106.99      157.06     57.30 o 
   8   3  11     4051.92     3605.53    106.77 o 
   9   3  11      215.97      161.40     62.31 o 
  10   3  11     1380.43     1444.75     79.65 o 
  11   3  11       42.50       12.99     64.66 o 
  12   3  11       34.92       -2.01     85.43 o 
  13   3  11      449.62      423.89     96.33 o 
  14   3  11      483.33      648.29    100.49 o 
  15   3  11       16.80      -21.46     84.73 o 
 -24   4  11     2791.18     2967.38    132.80 o 
 -23   4  11       18.99      -90.83    111.55 o 
 -22   4  11     2321.90     2053.92    102.84 o 
 -21   4  11       28.29      -20.24     71.75 o 
 -20   4  11      179.25      152.80     67.58 o 
 -19   4  11      586.66      480.98     67.71 o 
 -18   4  11       48.52       90.15     60.86 o 
 -17   4  11      215.46      166.17     58.01 o 
 -16   4  11     2338.89     2428.75     96.01 o 
 -15   4  11        9.59       -0.61     53.85 o 
 -14   4  11     3767.51     3529.73    101.58 o 
 -13   4  11       41.01       60.38     42.56 o 
 -12   4  11     7682.75     7696.60    130.90 o 
 -11   4  11     3160.46     3063.12     81.71 o 
 -10   4  11     6276.76     5943.36    156.46 o 
  -9   4  11    12080.88    11721.88    197.45 o 
  -8   4  11     1886.62     2009.71     77.14 o 
  -7   4  11    10165.61    10061.22    247.55 o 
  -6   4  11     5958.38     5872.71    124.19 o 
  -5   4  11    11887.74    11784.59    202.35 o 
  -4   4  11      478.95      616.96     57.02 o 
  -3   4  11    11057.76    11001.75    193.86 o 
  -2   4  11      176.02      168.56     51.54 o 
  -1   4  11     3656.43     3106.65    158.24 o 
   0   4  11      218.67      336.52     47.13 o 
   1   4  11     1033.46     1165.97     50.81 o 
   2   4  11     2824.79     3120.19     97.91 o 
   3   4  11      428.33      225.54     44.58 o 
   4   4  11      812.47      646.09     49.91 o 
   5   4  11      666.16      619.23     51.19 o 
   6   4  11      353.40       87.94     50.67 o 
   7   4  11      923.59     1026.63     71.78 o 
   8   4  11      104.48      -14.21     63.68 o 
   9   4  11     1533.84     1778.88     86.35 o 
  10   4  11     1677.50     1411.91     81.46 o 
  11   4  11     1217.58     1042.38    101.82 o 
  12   4  11     2284.58     2299.39    122.13 o 
  13   4  11       45.67       95.57     94.89 o 
  14   4  11     3176.21     3456.19    155.02 o 
 -23   5  11      266.76       71.24     89.07 o 
 -22   5  11        1.06      -74.58     78.62 o 
 -21   5  11       70.44       44.79     75.21 o 
 -20   5  11      202.59      102.20     91.02 o 
 -19   5  11      171.67      121.88     68.99 o 
 -18   5  11      799.01      571.95     70.33 o 
 -17   5  11       42.47       84.71     62.84 o 
 -16   5  11       12.37      -16.48     60.77 o 
 -15   5  11     1011.53     1055.47     73.47 o 
 -14   5  11      196.49      184.17     59.20 o 
 -13   5  11     1261.61     1311.27     86.85 o 
 -12   5  11      218.73      203.45     53.23 o 
 -11   5  11      651.10      779.22     55.06 o 
 -10   5  11     1460.74     1560.89     63.32 o 
  -9   5  11     1862.58     1904.95     94.49 o 
  -8   5  11      120.69      177.39     63.31 o 
  -7   5  11      164.66      259.69     55.44 o 
  -6   5  11     1077.60     1101.22     85.15 o 
  -5   5  11      135.75       30.57     54.39 o 
  -4   5  11     2335.69     2247.56    104.87 o 
  -3   5  11      202.76      304.29     60.62 o 
  -2   5  11      110.68      -35.23     49.11 o 
  -1   5  11      192.22      265.46     57.78 o 
   0   5  11      806.13      784.13     86.54 o 
   1   5  11        4.83       22.96     47.56 o 
   2   5  11      442.29      607.60     57.73 o 
   3   5  11       18.91      100.76     51.52 o 
   4   5  11      481.17      283.71     54.86 o 
   5   5  11      769.55      474.72     59.27 o 
   6   5  11      127.57       42.91     57.57 o 
   7   5  11      267.99      255.34     77.03 o 
   8   5  11      140.24      185.81     68.29 o 
   9   5  11      465.10      301.87     69.34 o 
  10   5  11      122.07       43.95     92.09 o 
  11   5  11       55.23      134.59    103.25 o 
  12   5  11      352.33      494.97     98.56 o 
  13   5  11      763.30      669.95    108.92 o 
 -21   6  11     1348.58     1205.87    100.75 o 
 -20   6  11     1309.31     1224.74     97.50 o 
 -19   6  11     1028.22     1114.35    141.85 o 
 -18   6  11        2.47       -2.34     67.09 o 
 -17   6  11      209.55      265.27     70.16 o 
 -16   6  11     2489.46     2403.77    104.73 o 
 -15   6  11     1878.95     1994.18    105.83 o 
 -14   6  11      735.35      704.47     71.92 o 
 -13   6  11     1586.58     1792.01     83.58 o 
 -12   6  11     7252.72     7412.77    159.39 o 
 -11   6  11     1420.58     1653.73     96.36 o 
 -10   6  11     8347.55     8827.67    149.34 o 
  -9   6  11     1254.10     1307.31     75.16 o 
  -8   6  11     2832.31     2889.71    105.48 o 
  -7   6  11    17140.41    16668.24    274.21 o 
  -6   6  11     3211.91     3218.48    109.26 o 
  -5   6  11     3675.44     3849.58    117.74 o 
  -4   6  11      382.56      384.53     66.84 o 
  -3   6  11     8832.28     9552.55    187.95 o 
  -2   6  11      881.22      850.38     75.16 o 
  -1   6  11     7338.08     7585.91    167.35 o 
   0   6  11       20.04       49.73     94.08 o 
   1   6  11      124.16      327.79     68.17 o 
   2   6  11     4819.74     4458.83    130.05 o 
   3   6  11      865.25      638.77     63.89 o 
   4   6  11      383.77      647.06     64.54 o 
   5   6  11     1166.83     1121.92     89.54 o 
   6   6  11       10.73       55.61     63.27 o 
   7   6  11     2111.02     1740.30    116.57 o 
   8   6  11      173.14      220.59    122.62 o 
   9   6  11      869.52      817.04    127.43 o 
  10   6  11     2525.14     2836.42    168.66 o 
  11   6  11     3296.47     3687.92    190.89 o 
  12   6  11      876.64     1044.80    136.71 o 
 -19   7  11      161.48        9.87     82.51 o 
 -18   7  11     2525.24     2221.82    102.77 o 
 -17   7  11       41.45       40.08     73.74 o 
 -16   7  11      659.94      588.86     77.17 o 
 -15   7  11      231.86      287.96     72.24 o 
 -14   7  11      766.27      802.37     78.02 o 
 -13   7  11      541.11      627.36     74.31 o 
 -12   7  11     1358.45     1435.46     99.44 o 
 -11   7  11      189.10      322.07     79.22 o 
 -10   7  11       85.60      151.68     73.56 o 
  -9   7  11      489.48      458.91     61.81 o 
  -8   7  11      548.19      508.66     73.15 o 
  -7   7  11      158.10      129.97     66.91 o 
  -6   7  11       85.82      115.75     67.49 o 
  -5   7  11      518.10      522.59     75.11 o 
  -4   7  11      547.60      354.84     72.89 o 
  -3   7  11       33.21       91.07     95.71 o 
  -2   7  11      668.25      805.90     81.26 o 
  -1   7  11     2664.13     2880.91    112.16 o 
   0   7  11      101.34      104.95     70.35 o 
   1   7  11      369.08      351.45     75.81 o 
   2   7  11      101.48       63.87     75.12 o 
   3   7  11      841.75      758.63    132.86 o 
   4   7  11     1170.29     1103.55     75.81 o 
   5   7  11     2708.11     2624.65     98.53 o 
   6   7  11        7.74       11.91     66.90 o 
   7   7  11       69.70      -45.72    115.68 o 
   8   7  11     1714.30     1853.56    153.97 o 
   9   7  11      527.69      761.14    143.34 o 
  10   7  11       87.84       72.41    155.96 o 
 -17   8  11     1487.72     1420.82    100.42 o 
 -16   8  11      333.37      313.97     78.21 o 
 -15   8  11      578.50      678.68     84.11 o 
 -14   8  11     2577.17     2684.91    116.31 o 
 -13   8  11      176.74      290.26     89.15 o 
 -12   8  11     1229.15     1236.51    107.68 o 
 -11   8  11       32.89      -18.73    130.02 o 
 -10   8  11     1629.95     1509.89    104.95 o 
  -9   8  11      371.71      481.31     86.22 o 
  -8   8  11     1367.22     1278.91    102.61 o 
  -7   8  11     1845.81     1980.81    114.81 o 
  -6   8  11        0.42       21.53     73.19 o 
  -5   8  11     4866.87     4683.09    172.31 o 
  -4   8  11       57.89      129.83     72.48 o 
  -3   8  11     1183.36     1111.85     91.95 o 
  -2   8  11      612.33      823.01     85.02 o 
  -1   8  11      922.39      993.97     90.45 o 
   0   8  11     1480.48     1511.04     97.29 o 
   1   8  11       24.83       59.22     79.78 o 
   2   8  11      914.59      812.12     90.10 o 
   3   8  11      354.69      355.02     86.24 o 
   4   8  11     1028.85      934.80     97.77 o 
   5   8  11       97.47       93.39     69.01 o 
   6   8  11      463.78      537.98     96.30 o 
   7   8  11     1686.38     1997.76    171.70 o 
 -13   9  11      642.61      620.95    179.18 o 
 -12   9  11     1284.10     1520.37    197.93 o 
 -11   9  11      243.78      228.64     97.95 o 
 -10   9  11       25.99     -172.08    114.72 o 
  -9   9  11      731.83      742.61    104.27 o 
  -8   9  11       30.19       -9.21    106.13 o 
  -7   9  11       35.01      -90.36     83.66 o 
  -6   9  11      131.94      265.46     84.74 o 
  -5   9  11      315.78      449.84     88.69 o 
  -4   9  11      655.34      746.47     93.32 o 
  -3   9  11       94.95      109.33     85.96 o 
  -2   9  11      288.48      436.92     91.68 o 
  -1   9  11     2779.67     2813.47    129.19 o 
   0   9  11       16.35       61.04     83.59 o 
   1   9  11     3180.88     3488.72    141.98 o 
   2   9  11      189.93      248.20     93.74 o 
   3   9  11     1101.42     1118.11    111.35 o 
 -26   0  12       55.34      -68.82    169.10 o 
 -25   0  12    10029.29    10570.79    384.00 o 
 -24   0  12     1338.84     1645.36    178.69 o 
 -23   0  12     6882.25     6761.98    287.73 o 
 -22   0  12     1192.62     1216.17     84.91 o 
 -21   0  12      228.03      303.51     72.32 o 
 -20   0  12     6230.92     5937.06    141.70 o 
 -19   0  12     6431.49     6507.84    148.49 o 
 -18   0  12      488.46      451.08     57.01 o 
 -17   0  12      806.94      851.21     52.79 o 
 -16   0  12     5026.22     5070.03    229.57 o 
 -15   0  12      219.33      257.21     41.06 o 
 -14   0  12     1865.22     1736.69     62.83 o 
 -13   0  12      138.40      147.88     42.80 o 
 -12   0  12     4071.08     4197.40    130.25 o 
 -11   0  12     9291.77     9227.30    192.02 o 
 -10   0  12     1253.30     1210.04     72.99 o 
  -9   0  12     1521.15     1778.93    119.75 o 
  -8   0  12    22637.18    22824.04    397.77 o 
  -7   0  12      503.45      722.98     54.28 o 
  -6   0  12    29229.53    30461.21    513.84 o 
  -5   0  12      304.98      397.98     66.74 o 
  -4   0  12    10148.78    10374.96    202.24 o 
  -3   0  12    14870.27    14759.58    268.42 o 
  -2   0  12    31033.80    30852.90    517.61 o 
  -1   0  12     7627.24     7354.30    250.64 o 
   0   0  12     1562.50     1461.08    113.17 o 
   1   0  12     4423.06     4847.08    203.28 o 
   2   0  12       32.61      143.91     96.06 o 
   3   0  12    13348.04    13644.47    384.91 o 
   4   0  12     5876.14     5882.06    223.83 o 
   5   0  12     1177.56     1126.93    118.44 o 
   6   0  12     2785.18     2704.38    163.83 o 
   7   0  12     2062.61     1849.69    140.76 o 
   8   0  12       55.09      -53.84     99.04 o 
   9   0  12       69.86       66.21    116.69 o 
  10   0  12      449.03      435.01     96.54 o 
  11   0  12     3529.77     2914.33    244.64 o 
  12   0  12      756.70      734.32    112.38 o 
  13   0  12     1439.90     1373.62    128.95 o 
  14   0  12      719.85      871.85    124.94 o 
  15   0  12     4325.16     4862.30    320.00 o 
 -25   1  12      216.15      140.01     77.33 o 
 -24   1  12       37.73       67.38     70.31 o 
 -23   1  12     1033.03      994.25     77.12 o 
 -22   1  12      354.76      356.70     67.05 o 
 -21   1  12       87.54       28.00     57.23 o 
 -20   1  12      244.09      225.70     55.50 o 
 -19   1  12       91.76       41.85     50.05 o 
 -18   1  12      875.48      818.00     56.28 o 
 -17   1  12     2714.99     2583.09     98.94 o 
 -16   1  12       16.07        0.08     28.65 o 
 -15   1  12      197.73      208.51     28.97 o 
 -14   1  12     1898.57     2063.46     53.37 o 
 -13   1  12     1246.71     1241.75     37.81 o 
 -12   1  12      819.42      649.36     34.03 o 
 -11   1  12      116.08       75.28     27.08 o 
 -10   1  12      347.16      368.93     32.21 o 
  -9   1  12     2403.16     2548.83     65.33 o 
  -8   1  12     6136.38     6469.73    103.69 o 
  -7   1  12     3041.31     3165.57     68.36 o 
  -6   1  12     1225.37     1221.52     45.28 o 
  -5   1  12      798.40      768.72     39.72 o 
  -4   1  12        7.14        1.68     28.94 o 
  -3   1  12      115.52       90.77     38.84 o 
  -2   1  12       36.11      -13.49     37.30 o 
  -1   1  12     1209.73     1108.41     56.23 o 
   0   1  12     2885.37     2594.61     76.67 o 
   1   1  12      193.84      236.24     38.14 o 
   2   1  12      196.64      203.07     55.29 o 
   3   1  12      507.41      585.90     64.48 o 
   4   1  12      972.54      922.93     68.92 o 
   5   1  12      454.22      514.17     66.48 o 
   6   1  12      896.42      989.13     76.25 o 
   7   1  12      301.74      271.15     69.00 o 
   8   1  12      658.94      472.79     65.09 o 
   9   1  12     3271.85     3258.88    194.58 o 
  10   1  12       40.07      -34.97     64.71 o 
  11   1  12      229.61      194.50     67.65 o 
  12   1  12      188.12      189.14     69.26 o 
  13   1  12      126.51       24.93     67.74 o 
  14   1  12       63.46      -21.63     82.39 o 
  15   1  12      653.88      694.66     92.62 o 
 -25   2  12     2434.97     2526.56    106.62 o 
 -24   2  12      142.91       33.01     73.92 o 
 -23   2  12     2839.19     2552.54     99.64 o 
 -22   2  12     1286.25     1403.45     81.36 o 
 -21   2  12     3085.43     2987.38    104.52 o 
 -20   2  12     3952.88     4170.07    109.84 o 
 -19   2  12      455.09      417.93     63.51 o 
 -18   2  12     2781.35     2724.66     89.67 o 
 -17   2  12       25.25       -5.32     44.05 o 
 -16   2  12     1810.87     1780.90     69.91 o 
 -15   2  12      122.46      175.00     41.53 o 
 -14   2  12      452.63      411.25     39.57 o 
 -13   2  12     1928.13     1936.25     60.42 o 
 -12   2  12      523.52      511.12     43.18 o 
 -11   2  12     3713.72     3461.92     77.12 o 
 -10   2  12     2290.52     2375.49     75.55 o 
  -9   2  12     2018.53     2034.44     70.34 o 
  -8   2  12     9719.36     9741.07    140.08 o 
  -7   2  12      470.04      560.38     38.48 o 
  -6   2  12     7477.50     7321.55    135.11 o 
  -5   2  12     1128.94     1293.71     60.59 o 
  -4   2  12    10926.84    10929.64    159.89 o 
  -3   2  12     4546.16     4702.55    102.89 o 
  -2   2  12     7368.11     7412.10    167.59 o 
  -1   2  12     4983.20     4927.55     95.98 o 
   0   2  12     5925.11     5789.52    105.09 o 
   1   2  12     4642.34     4466.46    131.70 o 
   2   2  12     1194.33     1201.90     53.46 o 
   3   2  12     2833.15     2944.52     95.87 o 
   4   2  12       16.46      -79.68     61.33 o 
   5   2  12     1191.41     1077.30     65.94 o 
   6   2  12      335.91      288.90     61.17 o 
   7   2  12      328.04      300.01     62.08 o 
   8   2  12     1574.29     1421.16     79.02 o 
   9   2  12      644.52      410.59     68.00 o 
  10   2  12       91.16      125.14     67.09 o 
  11   2  12      442.68      384.39     76.18 o 
  12   2  12       14.25      -63.97     70.80 o 
  13   2  12     1451.29     1497.05     99.86 o 
  14   2  12        1.50      -77.42     83.76 o 
 -24   3  12      139.61      -13.81     80.89 o 
 -23   3  12     1565.40     1410.67    110.65 o 
 -22   3  12       37.85       16.75     76.36 o 
 -21   3  12      627.02      456.09     77.97 o 
 -20   3  12      550.98      473.50     74.20 o 
 -19   3  12     2588.54     2591.71    109.38 o 
 -18   3  12     2537.56     2630.85    110.28 o 
 -17   3  12     5493.16     5585.61    173.39 o 
 -16   3  12     2202.02     2068.95     88.78 o 
 -15   3  12      933.17      807.84     55.23 o 
 -14   3  12    14982.74    14435.24    183.44 o 
 -13   3  12     1358.97     1411.16     51.50 o 
 -12   3  12     8907.28     8416.56    131.60 o 
 -11   3  12       51.61      123.11     38.27 o 
 -10   3  12     4955.35     4816.42    104.94 o 
  -9   3  12     2332.47     2259.89     92.30 o 
  -8   3  12    15116.55    15222.66    291.10 o 
  -7   3  12     1789.77     1791.32     76.18 o 
  -6   3  12        8.59      -43.55     45.42 o 
  -5   3  12     1381.54     1388.81     58.04 o 
  -4   3  12      594.22      554.73     47.24 o 
  -3   3  12      975.89     1038.38     52.21 o 
  -2   3  12       85.09      113.50     41.68 o 
  -1   3  12     1279.62     1218.00     55.50 o 
   0   3  12     3719.06     3518.11     87.31 o 
   1   3  12       99.47      108.60     44.52 o 
   2   3  12      453.98      436.11     44.96 o 
   3   3  12     3750.09     4134.55     86.73 o 
   4   3  12     1679.46     1925.40     89.84 o 
   5   3  12     7203.15     7046.21    118.78 o 
   6   3  12     1459.82     1705.67     79.20 o 
   7   3  12     4055.62     3757.58    111.16 o 
   8   3  12      360.63      388.54     67.69 o 
   9   3  12     5246.06     5379.63    189.98 o 
  10   3  12      122.25       68.03     86.77 o 
  11   3  12     1744.94     1654.63     90.68 o 
  12   3  12       84.10       92.23     88.43 o 
  13   3  12      962.52     1061.46    109.60 o 
  14   3  12     1589.90     1828.39    127.57 o 
 -24   4  12       29.66     -121.30     80.87 o 
 -23   4  12      149.07      136.25     85.47 o 
 -22   4  12      523.56      376.05     85.65 o 
 -21   4  12     2282.07     2416.69    109.01 o 
 -20   4  12       13.07       37.58     71.44 o 
 -19   4  12      585.53      522.62     71.73 o 
 -18   4  12     3415.59     3418.32    110.91 o 
 -17   4  12       81.26       87.03     59.06 o 
 -16   4  12      292.52      262.73     59.53 o 
 -15   4  12      519.06      444.23     62.46 o 
 -14   4  12       29.59      -21.71     49.93 o 
 -13   4  12     6480.57     6598.12    130.08 o 
 -12   4  12      836.23      759.83     62.02 o 
 -11   4  12      630.86      668.33     58.47 o 
 -10   4  12     2834.31     2823.74    114.84 o 
  -9   4  12      820.86      894.02     62.15 o 
  -8   4  12      737.06      720.65     58.38 o 
  -7   4  12      903.44      859.92     62.87 o 
  -6   4  12      117.22      113.77     51.90 o 
  -5   4  12     3045.46     3226.81    191.26 o 
  -4   4  12     4659.44     4806.61    119.07 o 
  -3   4  12     1442.11     1347.50     69.89 o 
  -2   4  12      183.79      184.62     46.37 o 
  -1   4  12     2057.65     1919.03     71.43 o 
   0   4  12     1123.96     1018.47     58.09 o 
   1   4  12     4728.61     4171.89     97.78 o 
   2   4  12      280.05      150.18     50.12 o 
   3   4  12      213.20       89.73     47.40 o 
   4   4  12     4160.09     4027.05     90.87 o 
   5   4  12     2314.45     2645.59     82.99 o 
   6   4  12       27.17       82.68     63.59 o 
   7   4  12       65.72       49.04     67.45 o 
   8   4  12     1022.33      942.74     77.20 o 
   9   4  12       24.98        7.63     68.36 o 
  10   4  12     1084.92     1251.30    109.21 o 
  11   4  12       14.10       15.53     85.90 o 
  12   4  12      122.55      159.14    118.81 o 
  13   4  12     1051.63      912.07    112.06 o 
 -22   5  12       19.39     -116.54     77.70 o 
 -21   5  12     3312.24     3536.63    135.97 o 
 -20   5  12      610.27      529.70     80.55 o 
 -19   5  12     4346.22     4403.73    138.65 o 
 -18   5  12      550.23      425.56     74.41 o 
 -17   5  12     1230.86     1206.25     80.07 o 
 -16   5  12     7606.03     7430.11    164.03 o 
 -15   5  12     6531.98     6097.59    143.07 o 
 -14   5  12     4698.39     4647.95    122.94 o 
 -13   5  12      272.44      373.37     62.98 o 
 -12   5  12    10118.75     9790.70    423.55 o 
 -11   5  12      105.01      208.14     49.65 o 
 -10   5  12     8384.13     8525.02    214.08 o 
  -9   5  12      224.55      201.72     58.35 o 
  -8   5  12     1486.37     1568.71     77.79 o 
  -7   5  12     3362.94     3318.97    106.30 o 
  -6   5  12     4955.10     5257.22    129.48 o 
  -5   5  12     1399.03     1406.57     76.78 o 
  -4   5  12      246.78      204.18     59.34 o 
  -3   5  12      563.71      453.26     64.19 o 
  -2   5  12     2453.28     2675.67    103.80 o 
  -1   5  12       41.50      -13.67     61.01 o 
   0   5  12      426.89      647.90     69.04 o 
   1   5  12     2597.28     2151.70     81.84 o 
   2   5  12     6032.82     5674.75    120.31 o 
   3   5  12     1254.27     1062.31     67.36 o 
   4   5  12     2321.93     2081.24     82.91 o 
   5   5  12     6323.81     6638.23    134.28 o 
   6   5  12      930.43     1028.44     69.82 o 
   7   5  12     8971.42     9215.32    476.07 o 
   8   5  12     1158.68     1388.29    100.17 o 
   9   5  12     1937.26     2021.74    153.04 o 
  10   5  12      421.86      524.01    129.92 o 
  11   5  12     3874.26     3872.61    198.85 o 
  12   5  12       20.58      131.48    145.21 o 
 -21   6  12      986.41     1068.58    168.79 o 
 -20   6  12       71.85       36.26     81.63 o 
 -19   6  12      272.37      223.54     78.37 o 
 -18   6  12      121.26      238.26     74.49 o 
 -17   6  12      195.92      172.46     71.46 o 
 -16   6  12        0.88      -22.09     68.39 o 
 -15   6  12      533.94      463.97     85.24 o 
 -14   6  12      206.87      169.97     64.87 o 
 -13   6  12        2.77      -68.94     66.31 o 
 -12   6  12      264.28      242.20     78.27 o 
 -11   6  12      724.84      774.22     86.21 o 
 -10   6  12      265.63      257.78     55.53 o 
  -9   6  12      608.36      776.62     72.35 o 
  -8   6  12      165.82      143.94     64.18 o 
  -7   6  12      275.70      340.40     64.04 o 
  -6   6  12      405.61      498.32     70.64 o 
  -5   6  12      165.63      166.35    135.00 o 
  -4   6  12      332.17      564.29     71.81 o 
  -3   6  12        7.84        8.98     66.20 o 
  -2   6  12      356.69      512.56     74.25 o 
  -1   6  12     1121.97      833.08    104.75 o 
   0   6  12     1585.05     1298.60    113.33 o 
   1   6  12      136.10       56.83     59.06 o 
   2   6  12        5.09      -87.11     58.08 o 
   3   6  12      119.89      196.99     63.50 o 
   4   6  12      316.26      331.88     66.91 o 
   5   6  12      137.20      171.77     65.08 o 
   6   6  12      596.24      602.10     71.60 o 
   7   6  12        2.32       31.12     88.36 o 
   8   6  12       40.37       83.14    119.44 o 
   9   6  12       42.08       79.39    127.38 o 
  10   6  12      545.13      772.67    186.02 o 
 -18   7  12      170.44      102.35     78.26 o 
 -17   7  12      975.34     1002.71     90.08 o 
 -16   7  12     2135.30     2042.62    104.05 o 
 -15   7  12     3261.34     3296.05    121.54 o 
 -14   7  12     2574.59     2925.76    143.88 o 
 -13   7  12      177.10      332.53     85.83 o 
 -12   7  12     5596.48     5646.33    233.95 o 
 -11   7  12      194.14      178.77     87.49 o 
 -10   7  12     5022.03     4841.10    210.20 o 
  -9   7  12        3.02       19.54     63.95 o 
  -8   7  12      545.88      598.59     74.53 o 
  -7   7  12     3020.59     3171.16    121.19 o 
  -6   7  12     1487.86     1433.81     90.00 o 
  -5   7  12     1713.97     2070.01     99.31 o 
  -4   7  12      436.59      259.59     76.50 o 
  -3   7  12      696.30      874.99     81.89 o 
  -2   7  12     3446.42     3215.66    123.19 o 
  -1   7  12     1076.94      834.21     94.50 o 
   0   7  12      951.94      941.84     90.34 o 
   1   7  12       55.71       93.91     78.86 o 
   2   7  12     1834.44     2290.29    111.65 o 
   3   7  12      573.44      501.60     72.36 o 
   4   7  12     1213.85     1233.24     80.58 o 
   5   7  12     1101.33      946.41     78.55 o 
   6   7  12       49.52       56.71     81.42 o 
   7   7  12     3649.90     3988.65    205.61 o 
   8   7  12      694.56      985.81    143.90 o 
 -15   8  12       67.23       61.97     93.13 o 
 -14   8  12       71.34      129.80     96.95 o 
 -13   8  12      780.77      930.24    109.39 o 
 -12   8  12      131.77      100.14     84.01 o 
 -11   8  12      227.10      235.09     93.28 o 
 -10   8  12     2092.68     2187.63    123.36 o 
  -9   8  12       32.32      -17.69     83.87 o 
  -8   8  12     1783.87     1848.31    117.39 o 
  -7   8  12        4.37        0.54     78.96 o 
  -6   8  12     1329.44     1322.95     96.70 o 
  -5   8  12     1671.09     1825.78    103.62 o 
  -4   8  12     5205.84     5298.02    154.85 o 
  -3   8  12        3.62        6.89     74.93 o 
  -2   8  12     1133.23     1334.26    201.89 o 
  -1   8  12     1634.26     1781.35    108.56 o 
   0   8  12     1842.19     2141.86    160.88 o 
   1   8  12      888.44      747.30     93.93 o 
   2   8  12     1409.55     1609.88    108.98 o 
   3   8  12        0.93      -40.50     68.64 o 
   4   8  12       48.31      -28.49     74.27 o 
   5   8  12     1472.89     1628.47    113.08 o 
 -10   9  12      455.34      568.99    120.86 o 
  -9   9  12      972.03     1004.62    113.32 o 
  -8   9  12     1339.28     1532.67    129.02 o 
  -7   9  12      645.91      668.84    130.35 o 
  -6   9  12      505.91      561.27     93.57 o 
  -5   9  12     1594.75     1640.42    108.37 o 
  -4   9  12      172.33      199.57     90.31 o 
  -3   9  12      421.45      326.87     93.69 o 
  -2   9  12      294.22      172.73     91.88 o 
  -1   9  12      111.30      -58.58     83.79 o 
   0   9  12     1975.71     2246.58    123.27 o 
 -25   1  13     1573.85     1688.31    191.43 o 
 -24   1  13      112.06       86.11     73.87 o 
 -23   1  13      642.27      591.07     73.95 o 
 -22   1  13      204.44      122.11     64.06 o 
 -21   1  13      841.20      847.34     99.12 o 
 -20   1  13     3527.63     3385.46    102.56 o 
 -19   1  13      120.02       54.35     46.32 o 
 -18   1  13     1489.14     1448.16     58.98 o 
 -17   1  13     4420.33     4283.51    124.66 o 
 -16   1  13      940.87      860.80     44.74 o 
 -15   1  13    12538.30    12461.41    149.63 o 
 -14   1  13     1179.96     1110.95     43.34 o 
 -13   1  13     4434.86     4352.08    110.08 o 
 -12   1  13      670.98      643.06     35.77 o 
 -11   1  13    11801.15    11497.30    145.55 o 
 -10   1  13     2106.15     2252.97     66.29 o 
  -9   1  13     9582.88     9479.71    139.91 o 
  -8   1  13     6546.06     6576.19    107.46 o 
  -7   1  13     1944.27     2060.98     62.01 o 
  -6   1  13    15547.39    15718.19    240.47 o 
  -5   1  13     3187.23     3085.70     85.37 o 
  -4   1  13     1062.47     1153.62     56.84 o 
  -3   1  13     1671.21     1673.06     67.15 o 
  -2   1  13     3783.62     3954.07     95.22 o 
  -1   1  13      220.28      155.49     90.67 o 
   0   1  13      498.43      411.85     71.75 o 
   1   1  13      509.18      531.69     77.74 o 
   2   1  13     2461.71     2287.17    120.13 o 
   3   1  13     2878.96     2574.01    119.62 o 
   4   1  13     1107.82      846.10    108.52 o 
   5   1  13      121.35      133.93     64.97 o 
   6   1  13     5059.93     4875.48    135.80 o 
   7   1  13       27.12      -61.10     69.05 o 
   8   1  13     5897.39     5338.86    132.14 o 
   9   1  13      182.94      151.81     76.64 o 
  10   1  13     2387.02     2319.09     99.08 o 
  11   1  13     3197.37     3619.13    138.19 o 
  12   1  13     2682.72     2701.74    107.93 o 
  13   1  13     1487.40     1423.63    115.79 o 
 -24   2  13        1.46      -61.66     69.84 o 
 -23   2  13     2913.53     2686.71    104.36 o 
 -22   2  13     1313.77     1305.61     81.13 o 
 -21   2  13     2262.07     2235.97     88.07 o 
 -20   2  13      947.83      858.50     68.46 o 
 -19   2  13      474.15      463.54     59.66 o 
 -18   2  13      414.88      476.04     55.02 o 
 -17   2  13     5980.60     5952.12    118.98 o 
 -16   2  13     2664.82     2506.40     85.37 o 
 -15   2  13       59.37       61.79     40.14 o 
 -14   2  13     2194.71     2004.71     68.29 o 
 -13   2  13      874.73      788.87     48.16 o 
 -12   2  13      803.09      839.64     48.01 o 
 -11   2  13      125.60      112.37     39.85 o 
 -10   2  13     1341.96     1299.51     52.83 o 
  -9   2  13     3641.29     3653.76     79.81 o 
  -8   2  13     1560.28     1438.76     64.66 o 
  -7   2  13       14.24       30.82     46.13 o 
  -6   2  13     2126.56     2203.84     79.92 o 
  -5   2  13     4224.64     4147.52    100.92 o 
  -4   2  13     3394.45     3054.79     88.04 o 
  -3   2  13     1285.88     1246.25     62.03 o 
  -2   2  13       76.50      124.99     40.96 o 
  -1   2  13      145.93      184.87     54.72 o 
   0   2  13     8389.89     8616.34    141.28 o 
   1   2  13     4221.85     4255.97    120.68 o 
   2   2  13     1318.59     1349.38     79.52 o 
   3   2  13      146.04      150.96     61.89 o 
   4   2  13      947.74     1022.40     76.07 o 
   5   2  13     2266.61     2040.82     84.50 o 
   6   2  13     4339.15     3924.44    114.64 o 
   7   2  13       26.10       18.90     65.73 o 
   8   2  13      481.62      440.80     74.92 o 
   9   2  13     1982.01     2084.27     93.29 o 
  10   2  13      192.31      253.87     77.02 o 
  11   2  13        2.58      -26.27     74.83 o 
  12   2  13        2.31      -65.55     90.62 o 
  13   2  13       45.52      124.08     86.86 o 
 -24   3  13       21.64      -49.17     71.30 o 
 -23   3  13      115.12       30.75     73.20 o 
 -22   3  13      991.23      880.54     77.67 o 
 -21   3  13     1466.65     1532.27     97.90 o 
 -20   3  13       37.13      -80.30     60.16 o 
 -19   3  13      899.95     1050.33    108.57 o 
 -18   3  13     1586.46     1719.90     74.18 o 
 -17   3  13     1314.14     1325.28     67.34 o 
 -16   3  13      781.32      756.80     57.09 o 
 -15   3  13     1374.99     1208.73     61.16 o 
 -14   3  13      313.16      355.32     41.48 o 
 -13   3  13    13241.59    12387.76    179.83 o 
 -12   3  13       25.45       53.83     40.93 o 
 -11   3  13     1110.84     1050.81     59.98 o 
 -10   3  13     2804.63     2822.31    113.41 o 
  -9   3  13     4553.92     4621.82    136.07 o 
  -8   3  13     1058.01     1187.41     78.85 o 
  -7   3  13     3211.93     3321.16     97.71 o 
  -6   3  13       49.58       34.99     44.45 o 
  -5   3  13     1058.28      861.14     52.76 o 
  -4   3  13     6849.10     6478.20    119.08 o 
  -3   3  13      553.47      526.32     70.15 o 
  -2   3  13       58.43      -23.79     42.87 o 
  -1   3  13     4281.71     4438.11     98.39 o 
   0   3  13        4.81      -59.22     45.48 o 
   1   3  13     3394.88     3480.14     91.87 o 
   2   3  13      113.12      151.53     44.29 o 
   3   3  13       69.32       75.52     45.46 o 
   4   3  13     2145.54     2169.46     87.15 o 
   5   3  13     1724.30     1487.90     79.42 o 
   6   3  13      625.89      760.14     71.78 o 
   7   3  13      287.98      270.51     68.70 o 
   8   3  13     1843.47     1914.27     93.78 o 
   9   3  13      630.56      451.75     77.57 o 
  10   3  13     2155.02     2148.00     96.14 o 
  11   3  13       11.59       35.36    100.93 o 
  12   3  13       67.62      140.25     96.34 o 
 -23   4  13     2080.67     1903.04    109.41 o 
 -22   4  13     1975.08     1871.46    108.32 o 
 -21   4  13     2888.78     3122.53    120.49 o 
 -20   4  13      219.61      205.43     72.33 o 
 -19   4  13     2493.97     2650.00    115.54 o 
 -18   4  13       86.79      141.24     64.95 o 
 -17   4  13     3925.62     3549.40    117.87 o 
 -16   4  13      581.66      585.49     68.89 o 
 -15   4  13     3120.10     2787.75    104.00 o 
 -14   4  13     1952.36     1949.93     82.39 o 
 -13   4  13       53.80       94.18     55.69 o 
 -12   4  13      163.55      191.67     58.03 o 
 -11   4  13      392.50      369.07     58.77 o 
 -10   4  13      283.96      341.09     72.91 o 
  -9   4  13      736.89      791.83     79.18 o 
  -8   4  13       94.62       58.68     55.04 o 
  -7   4  13     4440.99     4262.29    114.85 o 
  -6   4  13      312.29      423.15     61.35 o 
  -5   4  13     4805.70     5112.12    125.06 o 
  -4   4  13     1231.12     1297.72     62.09 o 
  -3   4  13     2638.31     2870.04     88.33 o 
  -2   4  13     9566.45     8974.90    149.39 o 
  -1   4  13      470.39      483.55     56.32 o 
   0   4  13     6612.04     6460.30    125.70 o 
   1   4  13        1.65       18.30     50.78 o 
   2   4  13     8430.66     8995.78    154.93 o 
   3   4  13       24.54       28.29     53.44 o 
   4   4  13     5292.76     5580.36    124.63 o 
   5   4  13     1069.65      786.33     66.90 o 
   6   4  13     2366.30     2288.19    111.64 o 
   7   4  13      583.22      650.62     79.10 o 
   8   4  13      553.05      405.32     73.68 o 
   9   4  13      206.49      352.67     78.39 o 
  10   4  13       27.27      122.67    101.94 o 
  11   4  13      216.04      304.68    106.58 o 
 -21   5  13      780.42      683.91     86.07 o 
 -20   5  13       12.91       45.09     78.21 o 
 -19   5  13       79.62       22.75     68.08 o 
 -18   5  13      961.88      896.31     80.95 o 
 -17   5  13        2.62       41.47     68.96 o 
 -16   5  13      375.59      415.08     80.52 o 
 -15   5  13       37.66       47.58     62.53 o 
 -14   5  13      103.18       86.59     75.13 o 
 -13   5  13      292.80      318.50     76.44 o 
 -12   5  13     1111.98     1163.10     86.09 o 
 -11   5  13       58.04      114.33     68.79 o 
 -10   5  13      529.53      542.76     73.11 o 
  -9   5  13        4.99       35.43     61.87 o 
  -8   5  13      506.00      548.81     67.88 o 
  -7   5  13        4.78       94.60     62.51 o 
  -6   5  13      252.73      164.06     64.02 o 
  -5   5  13     1504.42     1652.51     84.89 o 
  -4   5  13     2441.58     2824.90    105.86 o 
  -3   5  13      192.23      166.84     71.01 o 
  -2   5  13      297.42      401.40     56.51 o 
  -1   5  13      167.39      141.15     56.45 o 
   0   5  13        3.84      -54.75     52.46 o 
   1   5  13     1458.78     1690.11     74.53 o 
   2   5  13      396.95      274.71     60.84 o 
   3   5  13        1.10       54.79     60.49 o 
   4   5  13      793.91      608.51     67.92 o 
   5   5  13      650.82      727.40     70.37 o 
   6   5  13      147.99       84.35     84.99 o 
   7   5  13       74.59       99.33     87.14 o 
   8   5  13       39.64       83.67     99.60 o 
   9   5  13      169.33      314.97    163.24 o 
  10   5  13      377.56      586.22    140.23 o 
 -20   6  13       76.55       64.77     84.20 o 
 -19   6  13     5214.29     5383.37    156.82 o 
 -18   6  13      281.29      208.70     81.30 o 
 -17   6  13      901.31     1043.85     83.95 o 
 -16   6  13     2645.39     2635.80    114.07 o 
 -15   6  13     3168.48     3133.65    137.67 o 
 -14   6  13       76.08       88.77     74.05 o 
 -13   6  13       32.09      -44.62     86.00 o 
 -12   6  13     1361.32     1193.47     94.34 o 
 -11   6  13      968.35     1160.38    103.44 o 
 -10   6  13     4438.47     4710.40    114.13 o 
  -9   6  13       29.44      100.57     69.38 o 
  -8   6  13      231.82      266.57     66.37 o 
  -7   6  13     6206.04     6135.90    150.75 o 
  -6   6  13        6.68      -19.38     69.86 o 
  -5   6  13     3490.02     3371.10    118.56 o 
  -4   6  13     1730.80     1908.64     96.61 o 
  -3   6  13      527.51      650.18     78.17 o 
  -2   6  13     9938.19    10694.67    214.16 o 
  -1   6  13     4765.77     5175.98    147.13 o 
   0   6  13     1927.24     1939.22     83.89 o 
   1   6  13      168.24      126.09     60.96 o 
   2   6  13     6182.59     5532.65    130.39 o 
   3   6  13        3.64       -3.53     64.95 o 
   4   6  13     3734.19     3543.95    111.58 o 
   5   6  13      112.93      280.29     68.43 o 
   6   6  13        4.96      -53.54     88.82 o 
   7   6  13     3635.10     3563.29    189.46 o 
   8   6  13      624.52      852.91    147.76 o 
 -17   7  13      291.20      235.80     81.28 o 
 -16   7  13       40.01      -38.77    195.49 o 
 -15   7  13      702.17      835.15     96.70 o 
 -14   7  13      827.82      788.35    103.55 o 
 -13   7  13     3245.45     3703.73    152.34 o 
 -12   7  13      213.23      273.86     85.35 o 
 -11   7  13      349.84      292.78     85.92 o 
 -10   7  13      583.19      466.10     90.62 o 
  -9   7  13     1727.92     1646.87    101.96 o 
  -8   7  13       33.54       69.20     69.04 o 
  -7   7  13     1339.64     1498.33     93.21 o 
  -6   7  13        4.65       95.88     75.68 o 
  -5   7  13       28.87       -2.31    110.66 o 
  -4   7  13     1527.27     1681.72     99.46 o 
  -3   7  13      600.96      700.34     82.96 o 
  -2   7  13       64.41      116.72    163.33 o 
  -1   7  13       30.24       49.30     80.09 o 
   0   7  13       48.74        4.24     78.61 o 
   1   7  13       25.61       57.44     63.73 o 
   2   7  13       41.28       82.36     86.79 o 
   3   7  13      258.62      129.51     72.85 o 
   4   7  13      666.82      530.47     77.64 o 
   5   7  13       48.55       21.23     81.17 o 
   6   7  13      106.03      127.57    123.61 o 
 -13   8  13       94.65       58.59     98.69 o 
 -12   8  13     1571.52     1459.44    120.23 o 
 -11   8  13      338.95      315.36     90.33 o 
 -10   8  13      332.57      249.25    156.12 o 
  -9   8  13     1395.52     1309.03    113.74 o 
  -8   8  13      200.20       22.53    111.09 o 
  -7   8  13     1852.24     2052.45    117.32 o 
  -6   8  13       21.51       62.60     88.77 o 
  -5   8  13     3210.33     3288.36    131.14 o 
  -4   8  13      282.82      239.67     86.61 o 
  -3   8  13     1109.72     1019.75     97.81 o 
  -2   8  13     1566.03     1486.46    104.61 o 
  -1   8  13      134.91       15.56     88.09 o 
   0   8  13      981.78     1238.14    104.05 o 
   1   8  13      193.20      192.04     90.67 o 
   2   8  13     1029.59     1049.39     89.16 o 
 -24   0  14     3675.91     4206.12    263.08 o 
 -23   0  14      806.50      920.97    153.87 o 
 -22   0  14     1668.97     2027.64    184.70 o 
 -21   0  14     1296.61     1409.97    156.84 o 
 -20   0  14    10745.91    10114.43    331.86 o 
 -19   0  14      199.16      187.92    103.08 o 
 -18   0  14     7455.87     6702.09    252.23 o 
 -17   0  14      916.94     1029.48     70.19 o 
 -16   0  14     5305.06     5253.06    123.27 o 
 -15   0  14    12936.85    13240.07    440.48 o 
 -14   0  14    12891.32    12675.51    366.34 o 
 -13   0  14      598.08      643.94     58.71 o 
 -12   0  14      586.69      566.82     68.66 o 
 -11   0  14     5328.94     5551.22    222.87 o 
 -10   0  14      266.56      426.17     63.16 o 
  -9   0  14      901.10      922.89     98.85 o 
  -8   0  14       76.71      -11.14     52.98 o 
  -7   0  14     2729.06     3208.27    105.47 o 
  -6   0  14    11421.80    11839.96    351.62 o 
  -5   0  14        6.31     -133.49     94.30 o 
  -4   0  14      196.45      316.66    107.49 o 
  -3   0  14     6675.92     6400.65    247.74 o 
  -2   0  14      502.36      466.26    113.43 o 
  -1   0  14     7641.05     6926.58    250.98 o 
   0   0  14        2.05      -66.99    104.42 o 
   1   0  14     5147.93     5216.96    231.73 o 
   2   0  14     6861.40     6642.13    252.33 o 
   3   0  14    13351.36    13776.68    413.81 o 
   4   0  14      700.29      721.27    125.36 o 
   5   0  14     1595.65     1700.49    162.46 o 
   6   0  14     4317.87     4182.69    226.18 o 
   7   0  14      554.09      333.66    137.49 o 
   8   0  14     5855.54     5518.99    258.37 o 
   9   0  14     1025.93      924.02    155.98 o 
  10   0  14      144.78      304.07    113.73 o 
  11   0  14      711.79      656.56    163.65 o 
  12   0  14     2535.84     2881.69    169.01 o 
 -24   1  14       67.73        5.30    103.26 o 
 -23   1  14        3.39       21.83     96.77 o 
 -22   1  14      451.55      285.42     78.61 o 
 -21   1  14        4.93      -58.41     56.67 o 
 -20   1  14      221.53       92.67     57.72 o 
 -19   1  14      494.76      406.47     65.56 o 
 -18   1  14      758.78      694.39     52.43 o 
 -17   1  14      719.97      782.00     51.06 o 
 -16   1  14      241.52      351.98     46.10 o 
 -15   1  14      231.15      261.87     43.12 o 
 -14   1  14      881.32      761.47     47.19 o 
 -13   1  14     1438.32     1397.39     54.64 o 
 -12   1  14     1436.45     1272.52     49.54 o 
 -11   1  14        8.43       29.27     35.53 o 
 -10   1  14      168.22      259.61     41.46 o 
  -9   1  14     5065.05     5731.58    125.82 o 
  -8   1  14     1182.70     1616.19     72.44 o 
  -7   1  14      907.31      943.41     59.78 o 
  -6   1  14       35.61       46.87     47.38 o 
  -5   1  14     1122.59      958.31     59.96 o 
  -4   1  14      720.26      625.23     81.14 o 
  -3   1  14     2594.49     2186.40    108.02 o 
  -2   1  14      978.26      735.81     81.47 o 
  -1   1  14      211.69      263.18     70.55 o 
   0   1  14      342.29      420.59     84.56 o 
   1   1  14     3104.86     3171.66    131.95 o 
   2   1  14       52.91      -27.69     82.39 o 
   3   1  14       57.25        2.52     78.07 o 
   4   1  14      164.82       60.03     85.62 o 
   5   1  14      305.70      295.44     87.41 o 
   6   1  14      162.71      196.10     92.70 o 
   7   1  14        9.23       64.83     93.27 o 
   8   1  14     1209.32      860.42     92.58 o 
   9   1  14      823.71      786.17     92.46 o 
  10   1  14      442.22      307.01    108.50 o 
  11   1  14        0.23       57.50     79.20 o 
 -23   2  14      244.83      118.35     70.31 o 
 -22   2  14     4907.14     4830.08    125.12 o 
 -21   2  14      217.34      199.62     64.37 o 
 -20   2  14     5869.59     5935.18    128.97 o 
 -19   2  14      121.35       91.94     56.40 o 
 -18   2  14     6052.66     5873.62    122.06 o 
 -17   2  14     2163.08     2088.47     72.83 o 
 -16   2  14     2368.14     2335.96     81.43 o 
 -15   2  14     2969.00     2745.72     78.65 o 
 -14   2  14     1158.33     1144.22     50.96 o 
 -13   2  14     2561.56     2456.70     68.15 o 
 -12   2  14      901.88      838.67     46.75 o 
 -11   2  14     3949.53     3823.64    107.21 o 
 -10   2  14       36.99       33.14     52.39 o 
  -9   2  14     2331.92     2270.10     88.39 o 
  -8   2  14      264.34      340.97     52.37 o 
  -7   2  14       61.63      -13.34     48.02 o 
  -6   2  14      950.51      973.57     64.40 o 
  -5   2  14     2225.27     1990.93     78.93 o 
  -4   2  14      390.99      262.18     50.74 o 
  -3   2  14     3814.76     3928.03    101.50 o 
  -2   2  14        9.75       -2.16     48.84 o 
  -1   2  14     6187.96     5895.17    167.97 o 
   0   2  14       28.21      -63.71     66.13 o 
   1   2  14     6510.56     6446.50    152.67 o 
   2   2  14      770.90      729.03     76.48 o 
   3   2  14     4875.61     4591.67    135.33 o 
   4   2  14     3503.90     3522.97    126.92 o 
   5   2  14     2048.60     1845.73    103.29 o 
   6   2  14     1740.07     1679.10     87.06 o 
   7   2  14      441.81      292.56     72.91 o 
   8   2  14     2064.44     1927.91    101.65 o 
   9   2  14      327.07      362.37     80.06 o 
  10   2  14     1786.21     1786.74     99.26 o 
  11   2  14      246.54      158.60     80.35 o 
 -23   3  14      301.30      283.93     85.23 o 
 -22   3  14      878.49      748.31     78.21 o 
 -21   3  14       71.78       75.23     66.21 o 
 -20   3  14      697.55      764.56     69.70 o 
 -19   3  14       23.18      -50.03     55.86 o 
 -18   3  14      786.59      870.76     65.69 o 
 -17   3  14      788.70      926.29     60.34 o 
 -16   3  14       57.50       38.03     54.56 o 
 -15   3  14      656.19      626.28     63.20 o 
 -14   3  14     3147.26     2961.83     83.44 o 
 -13   3  14     1503.31     1510.76     75.83 o 
 -12   3  14     7757.36     7596.71    154.83 o 
 -11   3  14     1367.52     1324.65     88.23 o 
 -10   3  14      119.63       17.73     63.47 o 
  -9   3  14     7107.91     6977.32    234.20 o 
  -8   3  14     1565.86     1742.21    114.36 o 
  -7   3  14     6189.10     5826.97    129.14 o 
  -6   3  14      262.32      188.98     55.19 o 
  -5   3  14     3847.20     3844.22    105.20 o 
  -4   3  14     1009.59     1075.66     60.92 o 
  -3   3  14     7721.98     8053.04    158.94 o 
  -2   3  14      584.98      633.15     56.47 o 
  -1   3  14      721.49      751.52     57.94 o 
   0   3  14     1689.01     1665.78     68.69 o 
   1   3  14     1042.06     1141.61     86.65 o 
   2   3  14      482.88      338.78    107.77 o 
   3   3  14       10.24      -50.36     60.93 o 
   4   3  14       25.47      -11.52     63.94 o 
   5   3  14     2016.36     2196.88     92.72 o 
   6   3  14        2.28        1.37     66.37 o 
   7   3  14       31.76       48.76     70.26 o 
   8   3  14      962.70      886.46     86.08 o 
   9   3  14      848.15      882.23     88.83 o 
  10   3  14      798.04      859.99     90.98 o 
 -22   4  14     1326.79     1322.79    103.67 o 
 -21   4  14     1098.43     1067.65     81.86 o 
 -20   4  14       43.73       42.28     61.76 o 
 -19   4  14       77.01       53.00     63.05 o 
 -18   4  14     1136.86      938.70     68.07 o 
 -17   4  14      898.80     1067.34     94.87 o 
 -16   4  14     1499.72     1644.66    102.47 o 
 -15   4  14       35.23        2.82     73.09 o 
 -14   4  14     1161.35      991.58     83.15 o 
 -13   4  14     4604.82     4650.21    123.08 o 
 -12   4  14      670.10      766.44     91.21 o 
 -11   4  14       10.87        0.22     69.25 o 
 -10   4  14     1701.85     1594.80     99.56 o 
  -9   4  14      151.81      177.80     74.04 o 
  -8   4  14     2845.53     2854.57    122.66 o 
  -7   4  14     1083.61     1123.46    120.25 o 
  -6   4  14       15.72      -23.29     51.36 o 
  -5   4  14     1063.13     1223.52     66.55 o 
  -4   4  14     2537.39     2671.93     91.43 o 
  -3   4  14        6.84       29.16     50.64 o 
  -2   4  14      112.88      102.71     54.11 o 
  -1   4  14      733.79      561.50     61.97 o 
   0   4  14       35.53        4.65     54.73 o 
   1   4  14     3726.12     3524.85     99.58 o 
   2   4  14      213.79      234.60     55.88 o 
   3   4  14        6.40      -45.55     73.02 o 
   4   4  14     1544.49     1637.76    101.98 o 
   5   4  14     1393.09     1511.54    100.72 o 
   6   4  14       10.85       31.68     92.84 o 
   7   4  14      208.73      221.79     84.62 o 
   8   4  14        2.08       61.99     85.58 o 
   9   4  14      819.22      768.30    104.62 o 
 -20   5  14      145.80      192.50     85.60 o 
 -19   5  14     1125.05     1113.05     91.68 o 
 -18   5  14        6.23       -4.20     93.93 o 
 -17   5  14      130.76      184.38     70.66 o 
 -16   5  14     3472.28     3405.76    140.92 o 
 -15   5  14        1.39       -5.23     77.82 o 
 -14   5  14     2377.28     2591.12    124.23 o 
 -13   5  14      908.35      802.50     98.32 o 
 -12   5  14     1549.18     1864.58    107.69 o 
 -11   5  14     4969.34     4849.70    132.98 o 
 -10   5  14     6905.08     6652.34    186.71 o 
  -9   5  14     3461.35     3484.62    113.55 o 
  -8   5  14      282.44      287.99     68.78 o 
  -7   5  14    13654.41    13979.24    246.76 o 
  -6   5  14     1668.48     1822.36     88.07 o 
  -5   5  14     7521.41     7934.09    172.75 o 
  -4   5  14       15.98       47.45     57.67 o 
  -3   5  14     3668.79     3471.17    101.39 o 
  -2   5  14     3593.01     3623.88    103.83 o 
  -1   5  14     3325.21     3045.62     95.51 o 
   0   5  14       10.25      102.07     59.61 o 
   1   5  14      212.26      117.94     61.65 o 
   2   5  14     1738.05     1898.23     82.96 o 
   3   5  14        1.26      -81.74     61.25 o 
   4   5  14      820.01      811.70     74.50 o 
   5   5  14      187.20      155.46     90.48 o 
   6   5  14      247.49      200.61     91.14 o 
   7   5  14     1523.36     1768.65    111.90 o 
   8   5  14       82.56      196.81     93.85 o 
 -18   6  14      181.58      127.27     79.07 o 
 -17   6  14      191.19       73.68     87.34 o 
 -16   6  14       62.16      197.40     92.34 o 
 -15   6  14       50.44      -85.13    124.14 o 
 -14   6  14      135.39      181.41     88.35 o 
 -13   6  14        1.05      -52.71     85.58 o 
 -12   6  14      349.03      344.45     84.12 o 
 -11   6  14       17.36      -23.80     80.63 o 
 -10   6  14      282.17      246.76     83.82 o 
  -9   6  14        0.26       47.95     79.84 o 
  -8   6  14      536.02      660.14     78.71 o 
  -7   6  14       25.71      149.90     97.36 o 
  -6   6  14      333.13      386.71     78.27 o 
  -5   6  14       62.89       86.50     67.36 o 
  -4   6  14       58.57       30.67     73.26 o 
  -3   6  14      106.64      187.69     97.07 o 
  -2   6  14      565.09      418.84     68.32 o 
  -1   6  14      269.15      197.23     74.58 o 
   0   6  14      120.97       78.42     73.31 o 
   1   6  14      779.16      606.13     73.26 o 
   2   6  14       20.08      111.18     68.02 o 
   3   6  14      201.30      262.52     72.08 o 
   4   6  14      368.92      447.23     95.02 o 
   5   6  14      107.36      147.39     73.13 o 
   6   6  14      165.45      233.51     98.51 o 
 -15   7  14      585.17      406.01    103.73 o 
 -14   7  14     2115.66     2284.43    127.30 o 
 -13   7  14      124.40      126.77     94.30 o 
 -12   7  14     1685.66     1722.77    175.03 o 
 -11   7  14     2005.46     2243.99    122.54 o 
 -10   7  14     2276.76     2478.82    133.75 o 
  -9   7  14     1210.67     1317.78    131.74 o 
  -8   7  14      118.99      185.46     80.24 o 
  -7   7  14     3716.32     3701.77    137.67 o 
  -6   7  14       66.36       83.90     80.62 o 
  -5   7  14     3713.97     3690.60    133.74 o 
  -4   7  14       20.35      141.61     79.80 o 
  -3   7  14     1485.54     1887.61    107.26 o 
  -2   7  14     1976.81     1815.66    126.53 o 
  -1   7  14     1552.17     1824.54    106.09 o 
   0   7  14      261.14      145.04     68.27 o 
   1   7  14      224.35      370.09     75.68 o 
   2   7  14      804.63      876.78     83.75 o 
   3   7  14      518.59      757.27     84.32 o 
 -10   8  14       14.77     -145.42     96.95 o 
  -9   8  14      157.70       10.92    145.15 o 
  -8   8  14      416.08      515.60    125.55 o 
  -7   8  14       89.34      164.15    117.45 o 
  -6   8  14       62.14      174.65     88.43 o 
  -5   8  14     1479.72     1546.12    107.81 o 
  -4   8  14       50.64      109.61     84.92 o 
  -3   8  14      126.26       85.72     91.12 o 
  -2   8  14       55.78       36.80     91.26 o 
 -23   1  15     3880.05     3921.78    175.21 o 
 -22   1  15      518.61      503.15    105.59 o 
 -21   1  15      244.92      257.64     94.71 o 
 -20   1  15     3336.53     3109.70    141.05 o 
 -19   1  15      170.18      187.84     60.28 o 
 -18   1  15     2990.16     2771.72     89.66 o 
 -17   1  15       74.56        4.24     50.76 o 
 -16   1  15       16.85      -45.74     44.61 o 
 -15   1  15     4187.10     4260.02     90.10 o 
 -14   1  15      124.25      103.98     41.88 o 
 -13   1  15       27.31      -25.02     46.02 o 
 -12   1  15     2404.82     2285.98     66.89 o 
 -11   1  15     1534.55     1474.66     73.82 o 
 -10   1  15     4054.04     4081.30    112.48 o 
  -9   1  15     1940.42     1907.19     78.88 o 
  -8   1  15     4676.93     4785.49    116.35 o 
  -7   1  15     2598.87     2689.86    125.58 o 
  -6   1  15    11905.96    11294.93    249.33 o 
  -5   1  15      436.36      453.44     84.60 o 
  -4   1  15     3354.75     3452.59    140.96 o 
  -3   1  15     3276.27     3613.27    158.58 o 
  -2   1  15     3571.01     3827.36    143.38 o 
  -1   1  15     9517.24     9214.72    219.17 o 
   0   1  15     3356.89     3574.29    142.24 o 
   1   1  15     1542.18     1595.15    107.38 o 
   2   1  15      909.91      769.89    122.92 o 
   3   1  15     4516.76     4495.73    178.34 o 
   4   1  15       99.39      -12.73     92.96 o 
   5   1  15      380.13      201.99     89.06 o 
   6   1  15      327.47      194.96    101.43 o 
   7   1  15       34.81      -50.73     84.36 o 
   8   1  15      859.19      782.77     99.50 o 
   9   1  15        4.50      -96.10     88.59 o 
  10   1  15       11.90      -56.90     93.72 o 
 -22   2  15       50.02       -2.04     66.74 o 
 -21   2  15     1492.62     1482.11     86.33 o 
 -20   2  15      503.56      447.74     60.04 o 
 -19   2  15       61.16       50.35     52.63 o 
 -18   2  15     2779.34     2543.02     89.24 o 
 -17   2  15     2461.21     2570.02     87.89 o 
 -16   2  15      379.67      371.81     64.85 o 
 -15   2  15       17.18      -12.40     44.14 o 
 -14   2  15     1345.19     1332.07     64.41 o 
 -13   2  15      202.50      231.26     51.68 o 
 -12   2  15     9759.28     9679.93    242.18 o 
 -11   2  15      396.85      458.42     65.04 o 
 -10   2  15       50.27       71.73     55.79 o 
  -9   2  15     5598.11     5605.26    131.89 o 
  -8   2  15     2593.55     2721.44     95.02 o 
  -7   2  15      197.73      153.66     56.09 o 
  -6   2  15      114.86      151.94     54.55 o 
  -5   2  15      594.64      495.31     61.93 o 
  -4   2  15      886.38      779.95     93.40 o 
  -3   2  15     3113.90     2942.62    184.13 o 
  -2   2  15      305.92      356.15     79.45 o 
  -1   2  15     1137.08     1226.05    103.06 o 
   0   2  15     1537.50     1688.90    140.55 o 
   1   2  15      172.69      276.30     86.77 o 
   2   2  15      410.81      406.47     96.93 o 
   3   2  15      202.42      168.73    103.33 o 
   4   2  15        7.96       62.48    105.59 o 
   5   2  15     4857.52     4452.43    127.22 o 
   6   2  15      737.49      651.15     81.23 o 
   7   2  15      498.95      397.40     81.64 o 
   8   2  15      513.33      507.47     85.59 o 
   9   2  15     1518.45     1613.69     99.94 o 
 -22   3  15     1572.87     1647.04     88.45 o 
 -21   3  15      488.50      553.72     72.53 o 
 -20   3  15      417.59      407.18     68.61 o 
 -19   3  15      107.96      101.91     63.14 o 
 -18   3  15     1466.33     1346.26     82.08 o 
 -17   3  15      891.64      763.07    124.41 o 
 -16   3  15      900.83      824.57     83.13 o 
 -15   3  15       10.19       21.75     65.92 o 
 -14   3  15      466.39      524.49     58.17 o 
 -13   3  15     3422.14     3236.75     93.32 o 
 -12   3  15       26.84       40.78     50.61 o 
 -11   3  15      927.88      858.57     71.63 o 
 -10   3  15     1449.61     1453.96     78.91 o 
  -9   3  15       31.50       40.13     58.42 o 
  -8   3  15     3863.33     4101.02    115.73 o 
  -7   3  15     1287.33     1399.38     76.73 o 
  -6   3  15     1362.73     1434.78     81.81 o 
  -5   3  15     2815.35     2660.10     98.30 o 
  -4   3  15     3624.07     3672.20    162.05 o 
  -3   3  15     1769.82     1627.20     70.64 o 
  -2   3  15      449.51      464.17     75.46 o 
  -1   3  15      702.44      722.81     79.63 o 
   0   3  15       59.32       26.52     75.47 o 
   1   3  15     4513.49     4452.75    136.56 o 
   2   3  15      459.66      407.61     82.28 o 
   3   3  15       39.96       69.69     81.50 o 
   4   3  15      605.54      621.89     92.82 o 
   5   3  15      529.79      595.46    119.64 o 
   6   3  15      217.05      108.68     87.39 o 
   7   3  15       54.72       31.55     88.14 o 
   8   3  15      237.67      212.29     83.47 o 
 -20   4  15     1375.47     1466.07     93.27 o 
 -19   4  15     2429.83     2578.29    119.21 o 
 -18   4  15     2547.93     2384.94    133.64 o 
 -17   4  15     1794.44     1696.54    108.86 o 
 -16   4  15     4341.71     4190.23    152.31 o 
 -15   4  15      792.09      880.02     86.89 o 
 -14   4  15     4925.66     5186.27    252.06 o 
 -13   4  15      115.41      202.39     89.01 o 
 -12   4  15     4322.10     4236.35    143.79 o 
 -11   4  15       49.89        3.68     74.86 o 
 -10   4  15     3550.05     3628.82    141.81 o 
  -9   4  15     1137.92     1000.00     76.42 o 
  -8   4  15     1811.31     1811.00     89.30 o 
  -7   4  15     1288.45     1179.98     77.89 o 
  -6   4  15      166.20       75.30     54.77 o 
  -5   4  15     1054.86     1088.59     69.11 o 
  -4   4  15      487.06      616.75     60.98 o 
  -3   4  15      301.62      336.00     60.79 o 
  -2   4  15      572.67      656.67     66.83 o 
  -1   4  15      168.19      101.83     59.62 o 
   0   4  15     1231.07      942.16     93.31 o 
   1   4  15     1250.20     1330.84     96.11 o 
   2   4  15     1263.06     1144.40     97.75 o 
   3   4  15     1655.44     1977.76    110.23 o 
   4   4  15      481.80      691.94     99.71 o 
   5   4  15     2229.45     2290.70    119.06 o 
   6   4  15      213.95      249.25     90.55 o 
   7   4  15     3549.39     3372.92    138.60 o 
 -19   5  15      286.06      174.22     91.86 o 
 -18   5  15      100.41       77.08     86.76 o 
 -17   5  15       18.12        7.48    173.12 o 
 -16   5  15      577.51      560.80    167.12 o 
 -15   5  15        1.28      -44.52     81.76 o 
 -14   5  15       92.82       40.84     86.90 o 
 -13   5  15     1897.78     1946.54    107.47 o 
 -12   5  15       12.22       68.98    101.60 o 
 -11   5  15       61.85       73.46     83.09 o 
 -10   5  15        8.11      -10.20     79.71 o 
  -9   5  15        0.09       48.73     80.78 o 
  -8   5  15     1051.73      962.37     81.88 o 
  -7   5  15      165.29      164.36     70.69 o 
  -6   5  15      124.66      176.64     62.19 o 
  -5   5  15       64.02      204.53     62.78 o 
  -4   5  15      124.36      112.88     61.51 o 
  -3   5  15        0.59       89.53     60.37 o 
  -2   5  15      253.93      404.90     65.80 o 
  -1   5  15      246.64      501.63     66.92 o 
   0   5  15      628.98      608.84     68.34 o 
   1   5  15      310.36      267.74     68.14 o 
   2   5  15       50.40       33.01     87.53 o 
   3   5  15        5.37      -98.02     85.43 o 
   4   5  15      846.06      918.32    102.65 o 
   5   5  15       34.72      -33.78     87.18 o 
 -16   6  15     3071.16     3237.40    150.07 o 
 -15   6  15      758.80      835.37    100.02 o 
 -14   6  15     4235.61     4114.33    279.67 o 
 -13   6  15      305.54      247.98     94.32 o 
 -12   6  15     1833.97     1789.23    111.34 o 
 -11   6  15     1802.55     1937.65    116.84 o 
 -10   6  15     5104.27     5178.27    145.40 o 
  -9   6  15       24.97       80.96     73.86 o 
  -8   6  15      230.88      338.55     75.39 o 
  -7   6  15     2121.55     2338.93    111.21 o 
  -6   6  15       71.73       18.05     76.28 o 
  -5   6  15     2187.54     1963.49    103.85 o 
  -4   6  15       15.28       -9.56     67.31 o 
  -3   6  15       38.52        2.39     65.35 o 
  -2   6  15     2650.96     2813.05    101.73 o 
  -1   6  15      359.24      438.28     72.93 o 
   0   6  15     1736.36     2038.87     92.97 o 
   1   6  15      512.20      515.17     86.02 o 
   2   6  15      844.86      858.21     79.74 o 
   3   6  15     3371.35     3417.65    135.58 o 
 -13   7  15      194.77      138.65     92.98 o 
 -12   7  15        2.78      -52.63     89.88 o 
 -11   7  15        6.17      -12.44    161.76 o 
 -10   7  15      109.08       -7.91    187.10 o 
  -9   7  15      296.26      468.86    105.43 o 
  -8   7  15     1808.24     1917.09    126.13 o 
  -7   7  15        3.26       84.39     83.63 o 
  -6   7  15       15.57       45.78     88.09 o 
  -5   7  15     1141.37     1270.61    102.02 o 
  -4   7  15     1651.38     2125.37    112.26 o 
  -3   7  15      100.53      118.85     74.74 o 
  -2   7  15      266.60      305.04     76.09 o 
  -1   7  15      224.12      240.01     76.43 o 
 -22   0  16       24.56      101.74    141.81 o 
 -21   0  16     1695.40     1588.64    164.27 o 
 -20   0  16     2080.72     2005.90    165.92 o 
 -19   0  16     1683.98     1815.60    152.27 o 
 -18   0  16     3148.64     2998.62    181.27 o 
 -17   0  16     3001.51     3075.06    171.75 o 
 -16   0  16      423.34      453.20     83.71 o 
 -15   0  16    14785.16    14564.40    592.88 o 
 -14   0  16      442.87      461.00     77.89 o 
 -13   0  16     4192.10     3998.35    146.24 o 
 -12   0  16     3436.79     3846.28    141.69 o 
 -11   0  16     4404.77     4781.88    238.78 o 
 -10   0  16     6542.97     6302.36    266.62 o 
  -9   0  16     7541.99     8040.21    290.21 o 
  -8   0  16      773.23      476.92    129.29 o 
  -7   0  16      286.07      292.73    124.15 o 
  -6   0  16    12246.29    11999.56    381.90 o 
  -5   0  16     2749.39     2227.97    170.66 o 
  -4   0  16      456.43      891.07    140.42 o 
  -3   0  16        4.78      181.16    122.79 o 
  -2   0  16       37.57      199.15    124.50 o 
  -1   0  16     3174.36     3103.87    208.34 o 
   0   0  16      185.25      162.51    133.31 o 
   1   0  16       58.30       54.63    134.40 o 
   2   0  16     6075.97     5907.43    257.03 o 
   3   0  16      784.29      983.18    160.05 o 
   4   0  16     2069.68     2366.96    195.12 o 
   5   0  16       28.98     -131.38    126.38 o 
   6   0  16     2215.01     2539.00    206.96 o 
   7   0  16     1176.85      867.87    169.65 o 
 -21   1  16     1333.80     1477.49    158.00 o 
 -20   1  16     1077.72     1267.75    105.28 o 
 -19   1  16      154.14      198.62     72.23 o 
 -18   1  16      233.14      162.89     68.16 o 
 -17   1  16     1232.25     1163.55     65.55 o 
 -16   1  16       10.65       -7.93     46.24 o 
 -15   1  16       10.96      -66.77     50.51 o 
 -14   1  16      121.78       53.04     91.63 o 
 -13   1  16      482.94      427.19     54.89 o 
 -12   1  16      644.82      608.32     57.66 o 
 -11   1  16      231.09      240.82     62.93 o 
 -10   1  16      280.29      275.89     83.38 o 
  -9   1  16     1376.64     1526.48    109.04 o 
  -8   1  16       77.13      167.63     85.47 o 
  -7   1  16      674.27      904.03     98.61 o 
  -6   1  16       33.88      188.33    168.21 o 
  -5   1  16      159.88       90.05     85.80 o 
  -4   1  16     1025.53      893.45    100.19 o 
  -3   1  16      585.55      470.44     90.62 o 
  -2   1  16        0.79       38.93     88.91 o 
  -1   1  16      428.50      703.83    100.74 o 
   0   1  16      647.05      793.87    104.02 o 
   1   1  16        1.29       37.63     87.83 o 
   2   1  16     1051.96     1174.39    222.86 o 
   3   1  16      221.76      292.16     97.94 o 
   4   1  16       11.78      -51.22     95.44 o 
   5   1  16     1426.89     1193.68    116.90 o 
   6   1  16      244.79      141.60    124.51 o 
   7   1  16       18.36     -133.93     89.28 o 
 -21   2  16      162.00      229.24     77.93 o 
 -20   2  16     1405.08     1443.13    100.71 o 
 -19   2  16      785.64      826.84     70.39 o 
 -18   2  16       38.19       24.95     70.64 o 
 -17   2  16     2355.14     2129.99    128.36 o 
 -16   2  16       62.60        6.85     63.35 o 
 -15   2  16     5247.93     4972.30    161.74 o 
 -14   2  16       89.63       94.77     55.96 o 
 -13   2  16     4222.30     4170.20    118.57 o 
 -12   2  16      583.40      671.72     71.10 o 
 -11   2  16     4583.12     4290.38    182.45 o 
 -10   2  16     1481.70     1580.03     86.59 o 
  -9   2  16     2493.65     2411.67     94.53 o 
  -8   2  16     3782.07     4125.30    117.08 o 
  -7   2  16      121.79       92.17     97.62 o 
  -6   2  16     2125.32     2439.77    226.39 o 
  -5   2  16       49.45     -117.12     78.08 o 
  -4   2  16     1397.69     1398.50    106.12 o 
  -3   2  16      876.42      738.68    123.06 o 
  -2   2  16      342.54      210.50     87.17 o 
  -1   2  16     1003.80     1027.84    104.16 o 
   0   2  16        8.69      128.13    120.90 o 
   1   2  16      753.92      860.11    105.24 o 
   2   2  16      541.64      574.87    108.16 o 
   3   2  16      252.23      252.94     97.55 o 
   4   2  16     1273.01     1085.74    108.28 o 
   5   2  16        0.71       29.18     87.65 o 
   6   2  16     1714.00     1630.93    111.84 o 
   7   2  16       37.66       45.03     89.01 o 
 -20   3  16      779.78      710.90     83.96 o 
 -19   3  16      769.88      735.10     83.90 o 
 -18   3  16       91.98      112.76     73.70 o 
 -17   3  16     2487.15     2423.11    108.41 o 
 -16   3  16       10.42      -98.16     65.44 o 
 -15   3  16      729.89      891.71    103.79 o 
 -14   3  16       44.93       29.09     57.22 o 
 -13   3  16      107.89      141.72     56.37 o 
 -12   3  16     1413.83     1389.07     69.94 o 
 -11   3  16       28.68      -55.25     92.66 o 
 -10   3  16      468.74      469.84     67.95 o 
  -9   3  16     3162.35     3019.48    127.99 o 
  -8   3  16      920.35      855.84     71.82 o 
  -7   3  16     1533.84     1447.19     81.43 o 
  -6   3  16      709.88      713.19     70.53 o 
  -5   3  16      532.21      417.38     92.40 o 
  -4   3  16     3947.14     4128.13    159.11 o 
  -3   3  16     2391.47     2496.81    150.94 o 
  -2   3  16     2205.29     2278.08    327.71 o 
  -1   3  16      104.08      -38.93     93.90 o 
   0   3  16     4782.96     4769.41    145.65 o 
   1   3  16      100.74       15.87     83.92 o 
   2   3  16     3805.08     3861.52    140.72 o 
   3   3  16        3.69      -61.22     84.43 o 
   4   3  16      202.81      145.39     91.41 o 
   5   3  16      745.88      844.72    125.23 o 
   6   3  16     1832.32     1838.30    116.31 o 
 -19   4  16        8.74      -15.47    138.28 o 
 -18   4  16      111.19      -27.21    119.06 o 
 -17   4  16     2217.56     2375.42    130.21 o 
 -16   4  16     1832.56     1844.10    151.37 o 
 -15   4  16       65.45       72.15     83.58 o 
 -14   4  16      162.72        2.92     73.28 o 
 -13   4  16     1763.77     1650.00     78.43 o 
 -12   4  16       64.02       22.23     60.06 o 
 -11   4  16     1127.74     1031.66     83.87 o 
 -10   4  16       42.78      -54.17     66.79 o 
  -9   4  16       84.48      105.55     66.51 o 
  -8   4  16     2963.94     3153.28    115.16 o 
  -7   4  16     1256.63     1379.55     83.44 o 
  -6   4  16       34.86       -3.71     68.44 o 
  -5   4  16     1220.45     1155.51     81.89 o 
  -4   4  16      381.72      320.74     61.97 o 
  -3   4  16      427.74      552.57     83.05 o 
  -2   4  16      289.77      418.23    110.23 o 
  -1   4  16       35.57        9.45     82.48 o 
   0   4  16      861.66      813.46     92.01 o 
   1   4  16     2069.14     2054.07    114.24 o 
   2   4  16      128.97      259.25     93.41 o 
   3   4  16       77.91      -63.62     91.51 o 
   4   4  16      293.91      274.56     96.10 o 
   5   4  16        0.64      -63.56     97.12 o 
 -17   5  16      535.78      600.94    227.73 o 
 -16   5  16      598.05      525.51     97.72 o 
 -15   5  16     1292.53     1182.59     98.52 o 
 -14   5  16     1189.24     1251.69    117.08 o 
 -13   5  16      730.35      574.80    101.22 o 
 -12   5  16       63.87       51.70     79.17 o 
 -11   5  16     1667.26     1515.89    113.02 o 
 -10   5  16      780.11      772.95    100.32 o 
  -9   5  16      757.65      581.82     80.29 o 
  -8   5  16      194.67      234.01     76.02 o 
  -7   5  16     2203.48     2391.55     92.47 o 
  -6   5  16     2545.55     3041.78    118.24 o 
  -5   5  16     3727.25     3888.39    115.57 o 
  -4   5  16      845.85      867.01     74.20 o 
  -3   5  16      132.48      163.13     66.97 o 
  -2   5  16     8121.62     7730.40    154.53 o 
  -1   5  16      858.23      834.85    100.51 o 
   0   5  16     3608.57     3793.86    152.81 o 
   1   5  16       53.68       53.14     91.69 o 
   2   5  16     1281.95     1487.36    166.52 o 
   3   5  16      370.88      366.64     97.13 o 
 -14   6  16       62.58      -73.51     92.32 o 
 -13   6  16      496.15      582.33    102.56 o 
 -12   6  16       16.41      -69.65     85.27 o 
 -11   6  16      232.84      314.63    147.01 o 
 -10   6  16        5.67      -25.98     93.69 o 
  -9   6  16      344.51      549.46     86.22 o 
  -8   6  16       31.72       83.79     80.13 o 
  -7   6  16      169.10      294.05     72.70 o 
  -6   6  16       56.27       85.61     68.71 o 
  -5   6  16       97.26       87.87     69.41 o 
  -4   6  16       19.73      -48.81     70.60 o 
  -3   6  16      302.18      236.07     72.08 o 
  -2   6  16        4.76       44.32     79.90 o 
  -1   6  16        3.10       19.65     73.44 o 
 -20   1  17     3520.63     3404.21    147.26 o 
 -19   1  17     1956.20     1758.12    152.08 o 
 -18   1  17     3450.12     3344.56    334.23 o 
 -17   1  17     1352.99     1348.75    131.40 o 
 -16   1  17      882.56      968.23     83.24 o 
 -15   1  17     5327.14     5757.20    364.74 o 
 -14   1  17      709.04      653.40     63.60 o 
 -13   1  17     3456.28     3788.88    125.82 o 
 -12   1  17      105.47       89.01     93.22 o 
 -11   1  17      486.22      404.38     99.03 o 
 -10   1  17      692.38      660.19    104.06 o 
  -9   1  17      919.79      853.18    107.09 o 
  -8   1  17       13.37      104.72     87.88 o 
  -7   1  17      239.91       78.13     88.34 o 
  -6   1  17     2389.23     2670.83    147.70 o 
  -5   1  17     1303.60     1008.98    109.37 o 
  -4   1  17      788.61      832.57    108.71 o 
  -3   1  17     1866.79     1769.57    119.32 o 
  -2   1  17      408.73      541.07    104.39 o 
  -1   1  17     4622.95     4871.79    332.69 o 
   0   1  17      134.70      190.47    102.10 o 
   1   1  17     2396.02     2277.95    178.16 o 
   2   1  17     3086.08     2928.14    161.76 o 
   3   1  17     2117.06     2303.66    143.08 o 
   4   1  17     3185.84     3240.18    171.85 o 
   5   1  17      949.33     1054.67    127.82 o 
 -19   2  17      302.95      190.50     93.18 o 
 -18   2  17      673.91      577.41     78.01 o 
 -17   2  17       35.18       -4.99     72.63 o 
 -16   2  17      249.03      167.23     69.18 o 
 -15   2  17       29.97      -81.11     58.33 o 
 -14   2  17        5.88      -73.02     58.01 o 
 -13   2  17     2752.33     3185.80    142.56 o 
 -12   2  17     4065.59     3989.32    148.49 o 
 -11   2  17      547.84      791.73    109.14 o 
 -10   2  17       62.51       26.52     89.28 o 
  -9   2  17     2752.37     2975.09    147.42 o 
  -8   2  17       34.45       31.42     92.73 o 
  -7   2  17     2885.86     2640.53    137.20 o 
  -6   2  17      661.53      717.88    106.28 o 
  -5   2  17      480.77      488.95    103.30 o 
  -4   2  17     2079.50     2202.59    160.16 o 
  -3   2  17     3761.20     4111.37    169.30 o 
  -2   2  17       22.54      -83.46     96.16 o 
  -1   2  17       46.07      227.50    103.90 o 
   0   2  17      139.38       65.66     96.97 o 
   1   2  17      177.90       68.31     93.19 o 
   2   2  17      608.91      546.53    114.50 o 
   3   2  17      267.93      312.12    195.09 o 
   4   2  17      393.53      350.71    117.31 o 
 -18   3  17      324.59      410.76    117.02 o 
 -17   3  17     2613.94     2480.24    127.23 o 
 -16   3  17     2310.04     2164.54    100.12 o 
 -15   3  17      308.47      152.68     72.31 o 
 -14   3  17      102.80      152.01     62.23 o 
 -13   3  17     1774.14     1664.08     79.28 o 
 -12   3  17        4.48        9.95     69.71 o 
 -11   3  17     2219.31     2411.78    104.10 o 
 -10   3  17       39.21      -74.62     86.48 o 
  -9   3  17       74.64      -60.14     66.76 o 
  -8   3  17     3621.04     3545.38    162.95 o 
  -7   3  17       15.40       -6.91     96.29 o 
  -6   3  17        2.19     -120.87     89.41 o 
  -5   3  17      978.32      897.18    112.61 o 
  -4   3  17       85.62       61.33     99.93 o 
  -3   3  17     2286.65     2101.71    133.98 o 
  -2   3  17      189.20      375.80    106.33 o 
  -1   3  17      506.25      447.76    103.97 o 
   0   3  17     1118.90     1284.21    125.28 o 
   1   3  17     2547.49     2612.82    306.33 o 
   2   3  17       55.81       -6.83    261.11 o 
   3   3  17      613.22      782.49    122.76 o 
 -16   4  17      499.68      705.89     83.19 o 
 -15   4  17       50.30     -135.29     91.81 o 
 -14   4  17     1992.39     2145.53    145.87 o 
 -13   4  17      677.33      512.65     68.25 o 
 -12   4  17     1150.04     1097.03     76.38 o 
 -11   4  17     2498.55     2359.72    108.10 o 
 -10   4  17      720.52      806.30     89.76 o 
  -9   4  17     4225.81     4283.49    133.57 o 
  -8   4  17        4.21      -10.07     70.36 o 
  -7   4  17     5319.90     5319.27    144.15 o 
  -6   4  17      257.06      315.59    179.57 o 
  -5   4  17     3132.17     3173.67    154.20 o 
  -4   4  17      319.39      414.41    109.37 o 
  -3   4  17     1694.75     1851.38    135.87 o 
  -2   4  17     1544.97     1641.42    196.26 o 
  -1   4  17      491.87      759.41     98.06 o 
   0   4  17      226.37      149.98    102.63 o 
   1   4  17       24.96      -79.38     89.33 o 
 -14   5  17      368.86      194.86    105.81 o 
 -13   5  17      160.25      -25.69     73.75 o 
 -12   5  17      261.47      190.38     77.61 o 
 -11   5  17      338.18      359.34    111.97 o 
 -10   5  17       30.33       54.38     78.24 o 
  -9   5  17      234.54       73.42     75.66 o 
  -8   5  17     1477.52     1512.88    120.72 o 
  -7   5  17      101.38       87.97     78.24 o 
  -6   5  17       87.50       21.02     76.89 o 
  -5   5  17       37.88       55.64     69.61 o 
  -4   5  17       59.88      144.12     94.00 o 
  -3   5  17      174.41      371.07     95.28 o 
  -2   5  17      601.82      582.43    100.82 o 
  -1   5  17       10.59      106.48     90.76 o 
 -17   0  18       21.52       23.28    146.77 o 
 -16   0  18      497.15      425.63    166.82 o 
 -15   0  18     2828.68     3516.36    249.30 o 
 -14   0  18      512.74      226.77    158.60 o 
 -13   0  18     1061.09      784.32    164.30 o 
 -12   0  18      458.72      693.99    162.69 o 
 -11   0  18      188.60      325.59    153.00 o 
 -10   0  18     9094.55    10975.02    389.24 o 
  -9   0  18     1024.32     1582.89    180.53 o 
  -8   0  18      953.78      944.36    161.32 o 
  -7   0  18      754.69      635.31    140.70 o 
  -6   0  18     3876.07     3862.54    243.36 o 
  -5   0  18     1749.82     1920.19    173.78 o 
  -4   0  18     4219.75     4248.01    248.38 o 
  -3   0  18     1795.83     2726.13    205.86 o 
  -2   0  18       25.19       33.20    131.85 o 
  -1   0  18     7047.56     7461.62    307.04 o 
   0   0  18     1009.51     1431.29    170.25 o 
   1   0  18     1361.82     1371.03    171.01 o 
   2   0  18      536.84      457.10    152.48 o 
 -17   1  18       16.58      113.61    150.74 o 
 -16   1  18      697.00      559.01    115.34 o 
 -15   1  18      253.87       76.10    104.82 o 
 -14   1  18        4.18      100.39    106.80 o 
 -13   1  18      502.53      774.08    116.88 o 
 -12   1  18      593.68      993.71    119.42 o 
 -11   1  18      416.56      551.25    105.19 o 
 -10   1  18      562.97     1028.38    218.22 o 
  -9   1  18       96.18        1.35     98.53 o 
  -8   1  18       10.54      -45.91    100.10 o 
  -7   1  18      630.41      587.30    111.02 o 
  -6   1  18      123.33      131.81     98.31 o 
  -5   1  18      785.41      850.51    180.06 o 
  -4   1  18      646.20      692.78    114.24 o 
  -3   1  18        5.35       -3.18     92.68 o 
  -2   1  18      151.71      157.49    102.15 o 
  -1   1  18       98.37      214.32    162.10 o 
   0   1  18        8.00      -89.95     94.93 o 
   1   1  18      500.06      662.20    109.85 o 
   2   1  18      451.04      590.03    116.94 o 
 -17   2  18      292.82      214.30    122.02 o 
 -16   2  18        7.67     -131.12     96.93 o 
 -15   2  18      944.74      961.94     79.03 o 
 -14   2  18      430.66      541.83     87.45 o 
 -13   2  18     1749.38     1861.09    103.42 o 
 -12   2  18     1605.08     1821.54    130.82 o 
 -11   2  18      100.86      274.51    106.23 o 
 -10   2  18     2285.41     2154.32    138.58 o 
  -9   2  18       34.26      199.51    105.68 o 
  -8   2  18     3178.35     3185.85    153.94 o 
  -7   2  18      178.06      314.19    108.05 o 
  -6   2  18     3029.96     2949.30    149.78 o 
  -5   2  18     1909.65     2124.87    137.57 o 
  -4   2  18     2106.33     2405.46    176.21 o 
  -3   2  18     1468.25     1496.35    125.59 o 
  -2   2  18      583.23      668.58    117.96 o 
  -1   2  18     1466.69     1410.62    144.04 o 
   0   2  18       21.01     -159.93    106.62 o 
   1   2  18      669.21      853.98    125.91 o 
 -15   3  18      532.37      538.78     80.98 o 
 -14   3  18     1643.07     1652.98     86.69 o 
 -13   3  18      232.61       80.07    105.97 o 
 -12   3  18     3509.84     3529.55    174.76 o 
 -11   3  18      189.16       65.37    106.22 o 
 -10   3  18      758.31      656.97    115.54 o 
  -9   3  18      257.53      253.68    103.03 o 
  -8   3  18        0.93        1.27    104.51 o 
  -7   3  18     1123.91     1325.32    123.88 o 
  -6   3  18      171.00      208.61    110.25 o 
  -5   3  18       12.75        6.29    144.57 o 
  -4   3  18      953.80      940.95    122.66 o 
  -3   3  18      152.27       92.78    103.57 o 
  -2   3  18      695.96      640.39    120.16 o 
  -1   3  18       47.11      100.80    111.82 o 
 -13   4  18      177.32      141.41     80.99 o 
 -12   4  18      798.14      775.89     77.11 o 
 -11   4  18      877.29      994.07    102.34 o 
 -10   4  18       19.26       62.68     75.40 o 
  -9   4  18      368.73      329.11    114.13 o 
  -8   4  18     2171.14     2335.96    172.11 o 
  -7   4  18       59.63       68.56    111.67 o 
  -6   4  18      234.38      366.51    110.77 o 
  -5   4  18      217.97      111.68    112.12 o 
  -4   4  18        0.63     -160.78    110.17 o 
  -3   4  18      980.83      855.55    129.49 o 
 -14   1  19      903.44     1157.49    131.86 o 
 -13   1  19     3452.49     3592.21    229.15 o 
 -12   1  19     1094.88     1388.58    136.59 o 
 -11   1  19      615.15      988.35    191.29 o 
 -10   1  19     4112.61     3911.60    185.73 o 
  -9   1  19     2295.10     2341.17    147.53 o 
  -8   1  19     1592.65     1482.73    133.92 o 
  -7   1  19       26.29      250.20    121.69 o 
  -6   1  19     2005.07     2157.22    140.36 o 
  -5   1  19      254.56      123.66    106.45 o 
  -4   1  19     1425.94     1520.01    135.73 o 
  -3   1  19       39.97      -62.63     98.29 o 
 -12   2  19      615.21      589.45    163.07 o 
 -11   2  19       32.69      -56.35    110.01 o 
 -10   2  19      221.62      218.96    115.12 o 
  -9   2  19       76.92      111.23    107.51 o 
  -8   2  19     1265.56     1451.21    136.38 o 
  -7   2  19     2480.57     2891.13    287.79 o 
  -6   2  19        2.17      134.32    140.53 o 
  -5   2  19      265.11      459.69    133.65 o 
                                                 
